# Supplementary material for: The landscape of human mutually exclusive splicing
Source: Mol Syst Biol. 2017 Dec 14;13(12):959. doi: 10.15252/msb.20177728 (PMC5740500; doi:10.15252/msb.20177728)
Supplement: Supplementary file 2 — Dataset EV1 [file MSB-13-959-s002.xls]

## Sheet: README
Dataset EV1 Full references (incl. accession codes) to the RNA-seq datasets used for validating MXEs. The second table contains full information on each sub-dataset incl. total read counts.

## Sheet: RNA-Seq datasets
Internal name	Condition type	Sequencing project	Lab	Short description	Citation	DOI	GEO accession	ENA accession	Data source
hs_tissues_emtab1733	Tissues	The Human Protein Atlas	Science for Life Laboratory, Stockholm, Sweden	27 tissues, 95 individuals	Fagerberg L, Hallström BM, Oksvold P, Kampf C et al. Analysis of the human tissue-specific expression by genome-wide integration of transcriptomics and antibody-based proteomics. Mol Cell Proteomics. 2014 Feb;13(2):397-406.	10.1074/mcp.M113.035600		ERP003613	http://www.ebi.ac.uk/ena/data/view/ERP003613
human_tissues_Ibodymap	Tissues	Illumina Human Body Map 2.0	University of Toronto, Toronto, Canada	16 tissues, no replicates	Barbosa-Morais NL, Irimia M, Pan Q, Xiong HY et al. The evolutionary landscape of alternative splicing in vertebrate species. Science. 2012 Dec 21;338(6114):1587-93	10.1126/science.1230612		ERP000546	http://www.ebi.ac.uk/ena/data/view/ERP000546
human_embryonic_dev	Embryonic single cells		Peking University, Peking, China	7 developmental stages, 2 stem cell lines	Yan L, Yang M, Guo H, Yang L et al. Single-cell RNA-Seq profiling of human preimplantation embryos and embryonic stem cells. Nat Struct Mol Biol. 2013 Sep;20(9):1131-9	10.1038/nsmb.2660	GSE36552		http://www.ncbi.nlm.nih.gov/geo/query/acc.cgi?acc=GSE36552
human_Embryonic_nature	Embryonic single cells		University of California, Los Angeles, USA	7 developmental stages	Xue Z, Huang K, Cai C, Cai L et al. Genetic programs in human and mouse early embryos revealed by single-cell RNA sequencing. Nature 2013 Aug 29;500(7464):593-7.	10.1038/nature12364	GSE44183		http://www.ncbi.nlm.nih.gov/geo/query/acc.cgi?acc=GSE44183
human_tissues	Cell lines	ENCODE Caltech	California Institute of Technology, Pasadena, USA	15 cell lines	Djebali S, Davis CA, Merkel A, Dobin A et al. Landscape of transcription in human cells. Nature 2012 Sep 6;489(7414):101-8.	10.1038/nature11233	GSE33480		http://www.ncbi.nlm.nih.gov/geo/query/acc.cgi?acc=GSE33480
human_post_transc	Cell lines	ENCODE Cold Spring Harbor Labs	Cold Spring Harbor Laboratory, New York, USA	15 cell lines	Tilgner H, Knowles DG, Johnson R, Davis CA et al. Deep sequencing of subcellular RNA fractions shows splicing to be predominantly co-transcriptional in the human genome but inefficient for lncRNAs. Genome Res 2012 Sep;22(9):1616-25.	10.1101/gr.134445.111	GSE30567		http://www.ncbi.nlm.nih.gov/geo/query/acc.cgi?acc=GSE30567

## Sheet: RNA-Seq cell and tissue type
Lab	Internal sample name	Condition	Total reads	Total mapped reads	Total reads mapped with splice junctions
California Institute of Technology, Pasadena, USA	Calthec_GM12878_PR_01	GM12878_B-Lymphocyte	25357127	19175412	5889809
California Institute of Technology, Pasadena, USA	Calthec_GM12878_PR_02	GM12878_B-Lymphocyte	4015704	2922115	841328
California Institute of Technology, Pasadena, USA	Calthec_GM12878_PR_03	GM12878_B-Lymphocyte	27238727	8441528	1932524
California Institute of Technology, Pasadena, USA	Calthec_GM12878_PR_04	GM12878_B-Lymphocyte	12768316	6858756	2037299
California Institute of Technology, Pasadena, USA	Calthec_GM12878_PR_05	GM12878_B-Lymphocyte	24308735	8890756	2296992
California Institute of Technology, Pasadena, USA	Calthec_GM12878_PR_06	GM12878_B-Lymphocyte	23863096	18498496	6453338
California Institute of Technology, Pasadena, USA	Calthec_GM12878_PR_07	GM12878_B-Lymphocyte	27531230	21533168	7637481
California Institute of Technology, Pasadena, USA	Calthec_GM12878_PR_08	GM12878_B-Lymphocyte	29999244	19985100	6421534
California Institute of Technology, Pasadena, USA	Calthec_GM12878_PR_09	GM12878_B-Lymphocyte	8365032	6246917	1952149
California Institute of Technology, Pasadena, USA	Calthec_GM12878_PR_10	GM12878_B-Lymphocyte	36833272	29093816	9572292
California Institute of Technology, Pasadena, USA	Calthec_GM12878_PR_11	GM12878_B-Lymphocyte	24254789	8110883	2006117
California Institute of Technology, Pasadena, USA	Calthec_GM12878_PR_12	GM12878_B-Lymphocyte	8360927	6241144	1944762
California Institute of Technology, Pasadena, USA	Calthec_GM12878_PR_13	GM12878_B-Lymphocyte	11908811	6246011	1827097
California Institute of Technology, Pasadena, USA	Calthec_GM12878_SR_01	GM12878_B-Lymphocyte	45803469	23666942	5844422
California Institute of Technology, Pasadena, USA	Calthec_GM12878_SR_02	GM12878_B-Lymphocyte	24159698	14907321	3789530
California Institute of Technology, Pasadena, USA	Calthec_GM12891_PR_01	GM12878_B-Lymphocyte	30539221	22487045	6747489
California Institute of Technology, Pasadena, USA	Calthec_GM12891_PR_02	GM12878_B-Lymphocyte	33230710	24939309	8638585
California Institute of Technology, Pasadena, USA	Calthec_GM12891_PR_03	GM12878_B-Lymphocyte	35913365	28899800	10457265
California Institute of Technology, Pasadena, USA	Calthec_GM12892_PR_01	GM12878_B-Lymphocyte	22472473	15952637	5198308
California Institute of Technology, Pasadena, USA	Calthec_GM12892_PR_02	GM12878_B-Lymphocyte	41152640	33208113	11848316
California Institute of Technology, Pasadena, USA	Calthec_GM12892_PR_03	GM12878_B-Lymphocyte	34232081	25114763	7395329
California Institute of Technology, Pasadena, USA	Calthec_GM12892_PR_04	GM12878_B-Lymphocyte	37296501	25986685	6867102
California Institute of Technology, Pasadena, USA	Calthec_H1-hESC_PR_01	H1-hESC_Embryonic_stem_cells	25041443	19475504	7279871
California Institute of Technology, Pasadena, USA	Calthec_H1-hESC_PR_02	H1-hESC_Embryonic_stem_cells	25483307	19267750	6960498
California Institute of Technology, Pasadena, USA	Calthec_H1-hESC_PR_03	H1-hESC_Embryonic_stem_cells	17721151	11981170	5294942
California Institute of Technology, Pasadena, USA	Calthec_H1-hESC_PR_04	H1-hESC_Embryonic_stem_cells	14582870	1900	232
California Institute of Technology, Pasadena, USA	Calthec_H1-hESC_PR_05	H1-hESC_Embryonic_stem_cells	24250248	19030046	7035199
California Institute of Technology, Pasadena, USA	Calthec_H1-hESC_PR_06	H1-hESC_Embryonic_stem_cells	24277670	19127557	7087562
California Institute of Technology, Pasadena, USA	Calthec_H1-hESC_PR_07	H1-hESC_Embryonic_stem_cells	20813405	14741587	4526653
California Institute of Technology, Pasadena, USA	Calthec_H1-hESC_PR_08	H1-hESC_Embryonic_stem_cells	22013489	13321280	5263561
California Institute of Technology, Pasadena, USA	Calthec_H1-hESC_PR_09	H1-hESC_Embryonic_stem_cells	18912239	13425324	4206183
California Institute of Technology, Pasadena, USA	Calthec_H1-hESC_PR_10	H1-hESC_Embryonic_stem_cells	25129294	19576645	7310785
California Institute of Technology, Pasadena, USA	Calthec_H1-hESC_PR_11	H1-hESC_Embryonic_stem_cells	24809275	18644242	6718456
California Institute of Technology, Pasadena, USA	Calthec_H1-hESC_SR_01	H1-hESC_Embryonic_stem_cells	38819103	25395810	6191186
California Institute of Technology, Pasadena, USA	Calthec_H1-hESC_SR_02	H1-hESC_Embryonic_stem_cells	25157723	14891187	3717989
California Institute of Technology, Pasadena, USA	Calthec_HCT-116_PR_01	HCT-116_colorectal_carcinoma	43079993	33350735	12754496
California Institute of Technology, Pasadena, USA	Calthec_HCT-116_PR_02	HCT-116_colorectal_carcinoma	45865736	35068134	13384104
California Institute of Technology, Pasadena, USA	Calthec_HCT-116_PR_03	HCT-116_colorectal_carcinoma	45859107	34653513	13652775
California Institute of Technology, Pasadena, USA	Calthec_HCT-116_PR_04	HCT-116_colorectal_carcinoma	35962644	31923885	12791554
California Institute of Technology, Pasadena, USA	Calthec_HCT-116_PR_05	HCT-116_colorectal_carcinoma	35318194	31555540	12259454
California Institute of Technology, Pasadena, USA	Calthec_HCT-116_PR_06	HCT-116_colorectal_carcinoma	42788032	32987322	13034143
California Institute of Technology, Pasadena, USA	Calthec_HeLa-S3_PR_01	HeLa-S3_Epithelial_carcinoma	23245172	16997786	5911552
California Institute of Technology, Pasadena, USA	Calthec_HeLa-S3_PR_02	HeLa-S3_Epithelial_carcinoma	23855844	15553387	4647105
California Institute of Technology, Pasadena, USA	Calthec_HeLa-S3_PR_03	HeLa-S3_Epithelial_carcinoma	22813282	6807513	1847720
California Institute of Technology, Pasadena, USA	Calthec_HeLa-S3_PR_04	HeLa-S3_Epithelial_carcinoma	23300034	15476604	4697568
California Institute of Technology, Pasadena, USA	Calthec_HeLa-S3_PR_05	HeLa-S3_Epithelial_carcinoma	19784945	14558023	5106068
California Institute of Technology, Pasadena, USA	Calthec_HeLa-S3_PR_06	HeLa-S3_Epithelial_carcinoma	20353806	10677331	3187393
California Institute of Technology, Pasadena, USA	Calthec_HeLa-S3_SR_01	HeLa-S3_Epithelial_carcinoma	14830482	9509216	2570773
California Institute of Technology, Pasadena, USA	Calthec_HeLa-S3_SR_02	HeLa-S3_Epithelial_carcinoma	17365251	11984437	3157478
California Institute of Technology, Pasadena, USA	Calthec_HepG2_PR_01	HepG2_liver_carcinoma	23765761	16555239	5766652
California Institute of Technology, Pasadena, USA	Calthec_HepG2_PR_02	HepG2_liver_carcinoma	25750796	18519397	6479354
California Institute of Technology, Pasadena, USA	Calthec_HepG2_PR_03	HepG2_liver_carcinoma	25235268	17083336	5812589
California Institute of Technology, Pasadena, USA	Calthec_HepG2_PR_04	HepG2_liver_carcinoma	17199310	8452376	4054822
California Institute of Technology, Pasadena, USA	Calthec_HepG2_PR_05	HepG2_liver_carcinoma	28816631	20797662	7408481
California Institute of Technology, Pasadena, USA	Calthec_HepG2_PR_06	HepG2_liver_carcinoma	18333996	10019892	4280630
California Institute of Technology, Pasadena, USA	Calthec_HepG2_PR_07	HepG2_liver_carcinoma	23294737	16974381	5932856
California Institute of Technology, Pasadena, USA	Calthec_HepG2_SR_01	HepG2_liver_carcinoma	36404583	22043262	5525121
California Institute of Technology, Pasadena, USA	Calthec_HepG2_SR_02	HepG2_liver_carcinoma	26642287	15521241	4021197
California Institute of Technology, Pasadena, USA	Calthec_HSMM_PR_01	HSMM_Skeletal_Muscle_Myotubes	37000127	30827237	12821382
California Institute of Technology, Pasadena, USA	Calthec_HSMM_PR_02	HSMM_Skeletal_Muscle_Myotubes	44536320	35393606	14246282
California Institute of Technology, Pasadena, USA	Calthec_HSMM_PR_03	HSMM_Skeletal_Muscle_Myotubes	39963173	32670255	13356065
California Institute of Technology, Pasadena, USA	Calthec_HSMM_PR_04	HSMM_Skeletal_Muscle_Myotubes	32466383	27705890	11797884
California Institute of Technology, Pasadena, USA	Calthec_HUVEC_PR_01	HUVEC_cord_umbilical_vein_endothelial_cell	23643183	17139999	6413251
California Institute of Technology, Pasadena, USA	Calthec_HUVEC_PR_02	HUVEC_cord_umbilical_vein_endothelial_cell	24296677	15471971	5034825
California Institute of Technology, Pasadena, USA	Calthec_HUVEC_PR_03	HUVEC_cord_umbilical_vein_endothelial_cell	24282865	18258245	6954032
California Institute of Technology, Pasadena, USA	Calthec_HUVEC_PR_04	HUVEC_cord_umbilical_vein_endothelial_cell	24540611	15540557	5002758
California Institute of Technology, Pasadena, USA	Calthec_HUVEC_PR_05	HUVEC_cord_umbilical_vein_endothelial_cell	23598849	17583128	6727665
California Institute of Technology, Pasadena, USA	Calthec_HUVEC_SR_01	HUVEC_cord_umbilical_vein_endothelial_cell	32815696	22495152	6081505
California Institute of Technology, Pasadena, USA	Calthec_HUVEC_SR_02	HUVEC_cord_umbilical_vein_endothelial_cell	14627405	9078325	2524083
California Institute of Technology, Pasadena, USA	Calthec_K562_PR_01	K562_Lymphoblast_chronic_myelogenous_leukemia	34881646	27841353	10937123
California Institute of Technology, Pasadena, USA	Calthec_K562_PR_02	K562_Lymphoblast_chronic_myelogenous_leukemia	6100265	4746181	1707251
California Institute of Technology, Pasadena, USA	Calthec_K562_PR_03	K562_Lymphoblast_chronic_myelogenous_leukemia	23691383	10072514	3118156
California Institute of Technology, Pasadena, USA	Calthec_K562_PR_04	K562_Lymphoblast_chronic_myelogenous_leukemia	6422823	5000627	1821328
California Institute of Technology, Pasadena, USA	Calthec_K562_PR_05	K562_Lymphoblast_chronic_myelogenous_leukemia	43754863	33822154	13027881
California Institute of Technology, Pasadena, USA	Calthec_K562_PR_06	K562_Lymphoblast_chronic_myelogenous_leukemia	41791045	31744989	10860411
California Institute of Technology, Pasadena, USA	Calthec_K562_PR_07	K562_Lymphoblast_chronic_myelogenous_leukemia	12798941	6535120	1873961
California Institute of Technology, Pasadena, USA	Calthec_K562_PR_08	K562_Lymphoblast_chronic_myelogenous_leukemia	12998190	6661880	1917237
California Institute of Technology, Pasadena, USA	Calthec_K562_PR_09	K562_Lymphoblast_chronic_myelogenous_leukemia	37394354	29293196	10145202
California Institute of Technology, Pasadena, USA	Calthec_K562_SR_01	K562_Lymphoblast_chronic_myelogenous_leukemia	16734625	10997705	2995589
California Institute of Technology, Pasadena, USA	Calthec_K562_SR_02	K562_Lymphoblast_chronic_myelogenous_leukemia	31419546	22131496	6278180
California Institute of Technology, Pasadena, USA	Calthec_K562_SR_03	K562_Lymphoblast_chronic_myelogenous_leukemia	14578564	8814743	2177439
California Institute of Technology, Pasadena, USA	Calthec_LHCN-M2_PR_01	LHCN-M2_pectoralis_major_muscle_skeletal_myoblasts	38571452	33475857	12630752
California Institute of Technology, Pasadena, USA	Calthec_LHCN-M2_PR_02	LHCN-M2_pectoralis_major_muscle_skeletal_myoblasts	44080160	33001946	12431680
California Institute of Technology, Pasadena, USA	Calthec_LHCN-M2_PR_03	LHCN-M2_pectoralis_major_muscle_skeletal_myoblasts	50468273	37050218	14257310
California Institute of Technology, Pasadena, USA	Calthec_LHCN-M2_PR_04	LHCN-M2_pectoralis_major_muscle_skeletal_myoblasts	43525187	38153427	14592868
California Institute of Technology, Pasadena, USA	Calthec_LHCN-M2_PR_05	LHCN-M2_pectoralis_major_muscle_skeletal_myoblasts	42098937	36822250	14480745
California Institute of Technology, Pasadena, USA	Calthec_LHCN-M2_PR_06	LHCN-M2_pectoralis_major_muscle_skeletal_myoblasts	43703069	38268897	14860602
California Institute of Technology, Pasadena, USA	Calthec_MCF-7_PR_01	MCF-7_breast_cancer	7211405	245	4
California Institute of Technology, Pasadena, USA	Calthec_MCF-7_PR_02	MCF-7_breast_cancer	40228354	31281933	12965983
California Institute of Technology, Pasadena, USA	Calthec_MCF-7_PR_03	MCF-7_breast_cancer	39855571	31656987	10564094
California Institute of Technology, Pasadena, USA	Calthec_MCF-7_PR_04	MCF-7_breast_cancer	35679149	29148882	12086047
California Institute of Technology, Pasadena, USA	Calthec_MCF-7_PR_05	MCF-7_breast_cancer	33328407	29973784	12696929
California Institute of Technology, Pasadena, USA	Calthec_MCF-7_PR_06	MCF-7_breast_cancer	33383263	28637902	12409732
California Institute of Technology, Pasadena, USA	Calthec_MCF-7_PR_07	MCF-7_breast_cancer	34001495	27094790	9415429
California Institute of Technology, Pasadena, USA	Calthec_NHEK_PR_01	NHEK_Epidermal_Keratinocytes	23107253	16658699	4573442
California Institute of Technology, Pasadena, USA	Calthec_NHEK_PR_02	NHEK_Epidermal_Keratinocytes	35728528	30048924	12771054
California Institute of Technology, Pasadena, USA	Calthec_NHEK_PR_03	NHEK_Epidermal_Keratinocytes	33267117	28352026	12180916
California Institute of Technology, Pasadena, USA	Calthec_NHEK_PR_04	NHEK_Epidermal_Keratinocytes	23483372	16983799	4719264
California Institute of Technology, Pasadena, USA	Calthec_NHEK_PR_05	NHEK_Epidermal_Keratinocytes	22341846	14206659	3256807
California Institute of Technology, Pasadena, USA	Calthec_NHEK_SR_01	NHEK_Epidermal_Keratinocytes	33246217	20996689	3902396
California Institute of Technology, Pasadena, USA	Calthec_NHLF_PR_01	NHLF_Lung_Fibroblast	32911704	26363201	11079228
California Institute of Technology, Pasadena, USA	Calthec_NHLF_PR_02	NHLF_Lung_Fibroblast	35137252	29298678	12335957
California Institute of Technology, Pasadena, USA	Calthec_NHLF_PR_03	NHLF_Lung_Fibroblast	32184412	27191821	11621128
California Institute of Technology, Pasadena, USA	Calthec_NHLF_PR_04	NHLF_Lung_Fibroblast	34253211	26997674	11496166
Cold Spring Harbor Laboratory, New York, USA	CSH_A549-cell_PR_01	A549-cell	30800421	27164277	9205033
Cold Spring Harbor Laboratory, New York, USA	CSH_A549-cell_PR_02	A549-cell	39656813	36183790	13150763
Cold Spring Harbor Laboratory, New York, USA	CSH_AG04450-cell_PR_01	AG04450-cell	40190954	30416480	10785847
Cold Spring Harbor Laboratory, New York, USA	CSH_AG04450-cell_PR_02	AG04450-cell	39652007	29699597	11448017
Cold Spring Harbor Laboratory, New York, USA	CSH_BJ-cell_PR_01	BJ-cell	36010036	31802519	13563674
Cold Spring Harbor Laboratory, New York, USA	CSH_BJ-cell_PR_02	BJ-cell	36459633	32393417	16051342
Cold Spring Harbor Laboratory, New York, USA	CSH_GM12878-cell_PR_01	GM12878-cell	32214376	26540812	6290630
Cold Spring Harbor Laboratory, New York, USA	CSH_GM12878-cell_PR_02	GM12878-cell	47000102	41158712	12872991
Cold Spring Harbor Laboratory, New York, USA	CSH_GM12878-cytosol_PR_01	GM12878-cytosol	42690836	36804516	13756977
Cold Spring Harbor Laboratory, New York, USA	CSH_GM12878-cytosol_PR_02	GM12878-cytosol	36579635	32136119	12827513
Cold Spring Harbor Laboratory, New York, USA	CSH_GM12878-nucleus_PR_01	GM12878-nucleus	42035655	36605513	7970606
Cold Spring Harbor Laboratory, New York, USA	CSH_GM12878-nucleus_PR_02	GM12878-nucleus	38980680	33732233	7077365
Cold Spring Harbor Laboratory, New York, USA	CSH_H1-hESC-cell_PR_01	H1-hESC-cell	41419823	36263258	11190764
Cold Spring Harbor Laboratory, New York, USA	CSH_H1-hESC-cell_PR_02	H1-hESC-cell	36877536	31557982	10440249
Cold Spring Harbor Laboratory, New York, USA	CSH_H1-hESC-cytosol_PR_01	H1-hESC-cytosol	32644642	28532669	10481255
Cold Spring Harbor Laboratory, New York, USA	CSH_H1-hESC-nucleus_PR_01	H1-hESC-nucleus	34445333	28271877	7825680
Cold Spring Harbor Laboratory, New York, USA	CSH_HeLa-S3-cell_PR_01	HeLa-S3-cell	36936850	31935512	8828723
Cold Spring Harbor Laboratory, New York, USA	CSH_HeLa-S3-cell_PR_02	HeLa-S3-cell	37446147	32847610	11072085
Cold Spring Harbor Laboratory, New York, USA	CSH_HeLa-S3-cytosol_PR_01	HeLa-S3-cytosol	39455691	33962993	13972721
Cold Spring Harbor Laboratory, New York, USA	CSH_HeLa-S3-cytosol_PR_02	HeLa-S3-cytosol	33631989	29483840	13252530
Cold Spring Harbor Laboratory, New York, USA	CSH_HeLa-S3-nucleus_PR_01	HeLa-S3-nucleus	24669404	20102405	5903161
Cold Spring Harbor Laboratory, New York, USA	CSH_HeLa-S3-nucleus_PR_02	HeLa-S3-nucleus	36512181	32057019	8846882
Cold Spring Harbor Laboratory, New York, USA	CSH_HepG2-cell_PR_01	HepG2-cell	41141881	36384077	13185155
Cold Spring Harbor Laboratory, New York, USA	CSH_HepG2-cell_PR_02	HepG2-cell	41161776	36620300	14051056
Cold Spring Harbor Laboratory, New York, USA	CSH_HepG2-cytosol_PR_01	HepG2-cytosol	37946986	33089390	13470059
Cold Spring Harbor Laboratory, New York, USA	CSH_HepG2-cytosol_PR_02	HepG2-cytosol	37394670	33388282	15294706
Cold Spring Harbor Laboratory, New York, USA	CSH_HepG2-nucleus_PR_01	HepG2-nucleus	34183090	29698354	8192075
Cold Spring Harbor Laboratory, New York, USA	CSH_HepG2-nucleus_PR_02	HepG2-nucleus	28534567	24013529	6834581
Cold Spring Harbor Laboratory, New York, USA	CSH_HMEC-cell_PR_01	HMEC-cell	41788943	37377314	17597980
Cold Spring Harbor Laboratory, New York, USA	CSH_HSMM-cell_PR_01	HSMM-cell	37913777	34067824	15853124
Cold Spring Harbor Laboratory, New York, USA	CSH_HSMM-cell_PR_02	HSMM-cell	41141780	37321451	15414684
Cold Spring Harbor Laboratory, New York, USA	CSH_HUVEC-cell_PR_01	HUVEC-cell	28595307	25695677	9290363
Cold Spring Harbor Laboratory, New York, USA	CSH_HUVEC-cell_PR_02	HUVEC-cell	35869269	32144875	11812645
Cold Spring Harbor Laboratory, New York, USA	CSH_HUVEC-cytosol_PR_01	HUVEC-cytosol	40586973	34538302	14940281
Cold Spring Harbor Laboratory, New York, USA	CSH_HUVEC-cytosol_PR_02	HUVEC-cytosol	37081549	30611404	13268674
Cold Spring Harbor Laboratory, New York, USA	CSH_HUVEC-nucleus_PR_01	HUVEC-nucleus	38830393	34426953	8075697
Cold Spring Harbor Laboratory, New York, USA	CSH_HUVEC-nucleus_PR_02	HUVEC-nucleus	37693376	33747449	7443422
Cold Spring Harbor Laboratory, New York, USA	CSH_K562-cell_PR_01	K562-cell	35749879	29475282	9911207
Cold Spring Harbor Laboratory, New York, USA	CSH_K562-cell_PR_02	K562-cell	38671704	32399382	10659425
Cold Spring Harbor Laboratory, New York, USA	CSH_K562-nucleus_PR_01	K562-nucleus	38234272	33420362	7098756
Cold Spring Harbor Laboratory, New York, USA	CSH_K562-nucleus_PR_02	K562-nucleus	35675086	31043539	6792650
Cold Spring Harbor Laboratory, New York, USA	CSH_MCF-7-cell_PR_01	MCF-7-cell	43175617	37430045	10544695
Cold Spring Harbor Laboratory, New York, USA	CSH_MCF-7-cell_PR_02	MCF-7-cell	44256488	38122639	12102238
Cold Spring Harbor Laboratory, New York, USA	CSH_NHEK-cell_PR_01	NHEK-cell	46446348	41039816	14715477
Cold Spring Harbor Laboratory, New York, USA	CSH_NHEK-cell_PR_02	NHEK-cell	44991593	39132814	15342655
Cold Spring Harbor Laboratory, New York, USA	CSH_NHEK-cell_PR_03	NHEK-cell	44687813	39550863	18483395
Cold Spring Harbor Laboratory, New York, USA	CSH_NHEK-cytosol_PR_01	NHEK-cytosol	32062458	26088385	10751225
Cold Spring Harbor Laboratory, New York, USA	CSH_NHEK-cytosol_PR_02	NHEK-cytosol	36490394	30122013	11467121
Cold Spring Harbor Laboratory, New York, USA	CSH_NHEK-nucleus_PR_01	NHEK-nucleus	30268824	25920890	7921321
Cold Spring Harbor Laboratory, New York, USA	CSH_NHEK-nucleus_PR_02	NHEK-nucleus	40639983	35397770	9964899
Cold Spring Harbor Laboratory, New York, USA	CSH_NHLF-cell_PR_01	NHLF-cell	43753755	39984621	17707566
Cold Spring Harbor Laboratory, New York, USA	CSH_NHLF-cell_PR_02	NHLF-cell	45268186	40720830	17783714
Cold Spring Harbor Laboratory, New York, USA	CSH_RA-cell_PR_01	RA-cell	40386822	29596403	8777143
Cold Spring Harbor Laboratory, New York, USA	CSH_RA-cell_PR_02	RA-cell	38607054	33371514	10648016
Science for Life Laboratory, Stockholm, Sweden	EMTAB1733_ERR315325_salivarygland-V238_PR_00	salivarygland	14031909	11691997	5457938
Science for Life Laboratory, Stockholm, Sweden	EMTAB1733_ERR315326_lung-V130_PR_00	lung	8782257	6690517	3244595
Science for Life Laboratory, Stockholm, Sweden	EMTAB1733_ERR315327_liver-V110_PR_00	liver	6129051	5528718	3497813
Science for Life Laboratory, Stockholm, Sweden	EMTAB1733_ERR315328_heart-V191_PR_00	heart	13163036	11034745	4331928
Science for Life Laboratory, Stockholm, Sweden	EMTAB1733_ERR315329_lymphnode-V193_PR_00	lymphnode	13714939	11745937	5574723
Science for Life Laboratory, Stockholm, Sweden	EMTAB1733_ERR315330_prostate-V127_PR_00	prostate	10838240	9064812	3803583
Science for Life Laboratory, Stockholm, Sweden	EMTAB1733_ERR315331_heart-V237_PR_00	heart	15133526	13246809	5770450
Science for Life Laboratory, Stockholm, Sweden	EMTAB1733_ERR315332_adiposetissue-V1_PR_00	adiposetissue	22155180	17843031	7760613
Science for Life Laboratory, Stockholm, Sweden	EMTAB1733_ERR315333_bonemarrow-V250_PR_00	bonemarrow	17182987	14584559	6652346
Science for Life Laboratory, Stockholm, Sweden	EMTAB1733_ERR315334_bladder-V177_PR_00	bladder	6335992	4774469	2386538
Science for Life Laboratory, Stockholm, Sweden	EMTAB1733_ERR315335_adrenalgland-V119_PR_00	adrenalgland	10145563	8117390	2967628
Science for Life Laboratory, Stockholm, Sweden	EMTAB1733_ERR315336_placenta-V224_PR_00	placenta	16389560	14419301	7770583
Science for Life Laboratory, Stockholm, Sweden	EMTAB1733_ERR315337_thyroid-V197_PR_00	thyroid	22150193	19586369	10783925
Science for Life Laboratory, Stockholm, Sweden	EMTAB1733_ERR315338_spleen-V82_PR_00	spleen	26648704	21875388	9656016
Science for Life Laboratory, Stockholm, Sweden	EMTAB1733_ERR315339_skin-V245_PR_00	skin	13578251	11299219	4446048
Science for Life Laboratory, Stockholm, Sweden	EMTAB1733_ERR315340_prostate-V128_PR_00	prostate	10783008	8264674	3291652
Science for Life Laboratory, Stockholm, Sweden	EMTAB1733_ERR315341_lung-V81_PR_00	lung	29340443	24508950	10856582
Science for Life Laboratory, Stockholm, Sweden	EMTAB1733_ERR315342_adiposetissue-V20_PR_00	adiposetissue	24372858	20317385	8180127
Science for Life Laboratory, Stockholm, Sweden	EMTAB1733_ERR315343_adiposetissue-V20_PR_00	adiposetissue	4543201	3313082	1250206
Science for Life Laboratory, Stockholm, Sweden	EMTAB1733_ERR315344_smallintestine-V151_PR_00	smallintestine	9334748	7245640	3332491
Science for Life Laboratory, Stockholm, Sweden	EMTAB1733_ERR315345_appendix-V155_PR_00	appendix	8731094	6980064	3207234
Science for Life Laboratory, Stockholm, Sweden	EMTAB1733_ERR315346_lung-V80_PR_00	lung	25354832	20830249	9394460
Science for Life Laboratory, Stockholm, Sweden	EMTAB1733_ERR315347_gallbladder-V182_PR_00	gallbladder	14991273	11533519	5411837
Science for Life Laboratory, Stockholm, Sweden	EMTAB1733_ERR315348_colon-V10_PR_00	colon	17228587	14148531	6026101
Science for Life Laboratory, Stockholm, Sweden	EMTAB1733_ERR315349_gallbladder-V179_PR_00	gallbladder	6672762	4871210	2477091
Science for Life Laboratory, Stockholm, Sweden	EMTAB1733_ERR315350_testis-V134_PR_00	testis	8881861	7359641	3451436
Science for Life Laboratory, Stockholm, Sweden	EMTAB1733_ERR315351_testis-V134_PR_00	testis	8808454	7307749	3428396
Science for Life Laboratory, Stockholm, Sweden	EMTAB1733_ERR315352_testis-V255_PR_00	testis	35915919	31314010	15256448
Science for Life Laboratory, Stockholm, Sweden	EMTAB1733_ERR315353_lung-V133_PR_00	lung	13576003	10677821	5288122
Science for Life Laboratory, Stockholm, Sweden	EMTAB1733_ERR315354_prostate-V129_PR_00	prostate	8841120	7111273	3142348
Science for Life Laboratory, Stockholm, Sweden	EMTAB1733_ERR315355_bladder-V176_PR_00	bladder	15939817	13066591	7559932
Science for Life Laboratory, Stockholm, Sweden	EMTAB1733_ERR315356_heart-V235_PR_00	heart	17732535	15496343	5879879
Science for Life Laboratory, Stockholm, Sweden	EMTAB1733_ERR315357_colon-V11_PR_00	colon	42488341	37058639	18143096
Science for Life Laboratory, Stockholm, Sweden	EMTAB1733_ERR315358_thyroid-V196_PR_00	thyroid	15797139	14117262	7555066
Science for Life Laboratory, Stockholm, Sweden	EMTAB1733_ERR315359_prostate-V127_PR_00	prostate	10889038	9087483	3798979
Science for Life Laboratory, Stockholm, Sweden	EMTAB1733_ERR315360_gallbladder-V186_PR_00	gallbladder	13320755	11472838	6052163
Science for Life Laboratory, Stockholm, Sweden	EMTAB1733_ERR315361_endometrium-V200_PR_00	endometrium	7388853	6361422	3455942
Science for Life Laboratory, Stockholm, Sweden	EMTAB1733_ERR315362_esophagus-V184_PR_00	esophagus	15608883	11549369	5698547
Science for Life Laboratory, Stockholm, Sweden	EMTAB1733_ERR315363_thyroid-V198_PR_00	thyroid	11921978	10121412	5882043
Science for Life Laboratory, Stockholm, Sweden	EMTAB1733_ERR315364_smallintestine-V152_PR_00	smallintestine	10640327	8504486	4015367
Science for Life Laboratory, Stockholm, Sweden	EMTAB1733_ERR315365_prostate-V129_PR_00	prostate	8893985	7188218	3230473
Science for Life Laboratory, Stockholm, Sweden	EMTAB1733_ERR315366_appendix-V155_PR_00	appendix	8752559	7033296	3293135
Science for Life Laboratory, Stockholm, Sweden	EMTAB1733_ERR315367_heart-V237_PR_00	heart	15345243	13434982	5841679
Science for Life Laboratory, Stockholm, Sweden	EMTAB1733_ERR315368_endometrium-V165_PR_00	endometrium	8684958	6934741	3041423
Science for Life Laboratory, Stockholm, Sweden	EMTAB1733_ERR315369_stomach-V91_PR_00	stomach	16004990	11989358	5753272
Science for Life Laboratory, Stockholm, Sweden	EMTAB1733_ERR315370_bladder-V176_PR_00	bladder	5633845	4032646	2186293
Science for Life Laboratory, Stockholm, Sweden	EMTAB1733_ERR315371_lymphnode-V157_PR_00	lymphnode	11342461	9058446	4143060
Science for Life Laboratory, Stockholm, Sweden	EMTAB1733_ERR315372_skin-V247_PR_00	skin	15997539	13565138	5244163
Science for Life Laboratory, Stockholm, Sweden	EMTAB1733_ERR315373_lymphnode-V157_PR_00	lymphnode	11229989	8979088	4114687
Science for Life Laboratory, Stockholm, Sweden	EMTAB1733_ERR315374_placenta-V221_PR_00	placenta	15241666	13191986	7681777
Science for Life Laboratory, Stockholm, Sweden	EMTAB1733_ERR315375_placenta-V76_PR_00	placenta	31687658	25144306	11646072
Science for Life Laboratory, Stockholm, Sweden	EMTAB1733_ERR315376_skin-V245_PR_00	skin	13433881	11172325	4408431
Science for Life Laboratory, Stockholm, Sweden	EMTAB1733_ERR315377_placenta-V221_PR_00	placenta	15022448	13001993	7574402
Science for Life Laboratory, Stockholm, Sweden	EMTAB1733_ERR315378_adiposetissue-V2_PR_00	adiposetissue	9810836	8954570	3541024
Science for Life Laboratory, Stockholm, Sweden	EMTAB1733_ERR315379_stomach-V90_PR_00	stomach	22610772	18262899	8702371
Science for Life Laboratory, Stockholm, Sweden	EMTAB1733_ERR315380_animalovary-V233_PR_00	animalovary	15403247	13178906	6915884
Science for Life Laboratory, Stockholm, Sweden	EMTAB1733_ERR315381_smallintestine-V153_PR_00	smallintestine	11946771	9337220	4367464
Science for Life Laboratory, Stockholm, Sweden	EMTAB1733_ERR315382_salivarygland-V238_PR_00	salivarygland	14271846	11894699	5556978
Science for Life Laboratory, Stockholm, Sweden	EMTAB1733_ERR315383_kidney-V24_PR_00	kidney	18261280	15366019	6201762
Science for Life Laboratory, Stockholm, Sweden	EMTAB1733_ERR315384_heart-V195_PR_00	heart	16695109	14466828	7391078
Science for Life Laboratory, Stockholm, Sweden	EMTAB1733_ERR315385_adrenalgland-V122_PR_00	adrenalgland	10929920	8815068	3876788
Science for Life Laboratory, Stockholm, Sweden	EMTAB1733_ERR315386_endometrium-V143_PR_00	endometrium	7492575	5768472	2665659
Science for Life Laboratory, Stockholm, Sweden	EMTAB1733_ERR315387_lymphnode-V192_PR_00	lymphnode	8475437	6669859	3414423
Science for Life Laboratory, Stockholm, Sweden	EMTAB1733_ERR315388_smallintestine-V153_PR_00	smallintestine	11862929	9291392	4364806
Science for Life Laboratory, Stockholm, Sweden	EMTAB1733_ERR315389_heart-V191_PR_00	heart	7896925	6505358	2547431
Science for Life Laboratory, Stockholm, Sweden	EMTAB1733_ERR315390_lymphnode-V193_PR_00	lymphnode	8128422	6902219	3295517
Science for Life Laboratory, Stockholm, Sweden	EMTAB1733_ERR315391_testis-V257_PR_00	testis	39007238	32197443	16176069
Science for Life Laboratory, Stockholm, Sweden	EMTAB1733_ERR315392_adrenalgland-V121_PR_00	adrenalgland	8998315	7462962	3021878
Science for Life Laboratory, Stockholm, Sweden	EMTAB1733_ERR315393_lymphnode-V164_PR_00	lymphnode	11996209	9154014	3973032
Science for Life Laboratory, Stockholm, Sweden	EMTAB1733_ERR315394_liver-V110_PR_00	liver	6095986	5503194	3482591
Science for Life Laboratory, Stockholm, Sweden	EMTAB1733_ERR315395_bonemarrow-V250_PR_00	bonemarrow	16953167	14379814	6563991
Science for Life Laboratory, Stockholm, Sweden	EMTAB1733_ERR315396_bonemarrow-V248_PR_00	bonemarrow	16506110	13972206	6260049
Science for Life Laboratory, Stockholm, Sweden	EMTAB1733_ERR315397_thyroid-V199_PR_00	thyroid	12544599	11404396	5835828
Science for Life Laboratory, Stockholm, Sweden	EMTAB1733_ERR315398_esophagus-V185_PR_00	esophagus	17614218	13514221	6905684
Science for Life Laboratory, Stockholm, Sweden	EMTAB1733_ERR315399_placenta-V224_PR_00	placenta	16101325	14168511	7639228
Science for Life Laboratory, Stockholm, Sweden	EMTAB1733_ERR315400_colon-V15_PR_00	colon	26360292	21693651	10085638
Science for Life Laboratory, Stockholm, Sweden	EMTAB1733_ERR315401_skin-V246_PR_00	skin	14626055	12095780	5015321
Science for Life Laboratory, Stockholm, Sweden	EMTAB1733_ERR315402_animalovary-V234_PR_00	animalovary	15764627	13544239	7000485
Science for Life Laboratory, Stockholm, Sweden	EMTAB1733_ERR315403_colon-V11_PR_00	colon	7685293	6233095	2874921
Science for Life Laboratory, Stockholm, Sweden	EMTAB1733_ERR315404_bonemarrow-V249_PR_00	bonemarrow	17223283	14942264	7213464
Science for Life Laboratory, Stockholm, Sweden	EMTAB1733_ERR315405_spleen-V83_PR_00	spleen	12170875	9575021	4444757
Science for Life Laboratory, Stockholm, Sweden	EMTAB1733_ERR315406_bonemarrow-V249_PR_00	bonemarrow	17421796	15123787	7288398
Science for Life Laboratory, Stockholm, Sweden	EMTAB1733_ERR315407_prostate-V128_PR_00	prostate	10873741	8366759	3392025
Science for Life Laboratory, Stockholm, Sweden	EMTAB1733_ERR315408_smallintestine-V152_PR_00	smallintestine	10699216	8536124	4016546
Science for Life Laboratory, Stockholm, Sweden	EMTAB1733_ERR315409_smallintestine-V156_PR_00	smallintestine	9794787	7854403	3657873
Science for Life Laboratory, Stockholm, Sweden	EMTAB1733_ERR315410_prostate-V12_PR_00	prostate	16837081	13981528	5989968
Science for Life Laboratory, Stockholm, Sweden	EMTAB1733_ERR315411_esophagus-V184_PR_00	esophagus	15827993	11973458	5977146
Science for Life Laboratory, Stockholm, Sweden	EMTAB1733_ERR315412_thyroid-V197_PR_00	thyroid	22366610	19727633	10843881
Science for Life Laboratory, Stockholm, Sweden	EMTAB1733_ERR315413_heart-V195_PR_00	heart	16596950	14410899	7373320
Science for Life Laboratory, Stockholm, Sweden	EMTAB1733_ERR315414_liver-V111_PR_00	liver	22811186	19335804	11046955
Science for Life Laboratory, Stockholm, Sweden	EMTAB1733_ERR315415_testis-V259_PR_00	testis	44085084	38963120	20350048
Science for Life Laboratory, Stockholm, Sweden	EMTAB1733_ERR315416_spleen-V83_PR_00	spleen	11937216	9372277	4344475
Science for Life Laboratory, Stockholm, Sweden	EMTAB1733_ERR315417_adrenalgland-V122_PR_00	adrenalgland	11003477	8923802	3994961
Science for Life Laboratory, Stockholm, Sweden	EMTAB1733_ERR315418_salivarygland-V240_PR_00	salivarygland	10217355	7630936	4950190
Science for Life Laboratory, Stockholm, Sweden	EMTAB1733_ERR315419_smallintestine-V151_PR_00	smallintestine	9258742	7198031	3321797
Science for Life Laboratory, Stockholm, Sweden	EMTAB1733_ERR315420_salivarygland-V239_PR_00	salivarygland	14291669	11725651	7957701
Science for Life Laboratory, Stockholm, Sweden	EMTAB1733_ERR315421_bladder-V176_PR_00	bladder	5557608	3889790	2088430
Science for Life Laboratory, Stockholm, Sweden	EMTAB1733_ERR315422_thyroid-V196_PR_00	thyroid	15631970	13996173	7499180
Science for Life Laboratory, Stockholm, Sweden	EMTAB1733_ERR315423_smallintestine-V156_PR_00	smallintestine	9710257	7801355	3639229
Science for Life Laboratory, Stockholm, Sweden	EMTAB1733_ERR315424_lung-V130_PR_00	lung	8761137	6645636	3165809
Science for Life Laboratory, Stockholm, Sweden	EMTAB1733_ERR315425_bonemarrow-V230_PR_00	bonemarrow	14755708	12419911	4650800
Science for Life Laboratory, Stockholm, Sweden	EMTAB1733_ERR315426_lymphnode-V192_PR_00	lymphnode	11580578	9271779	4738034
Science for Life Laboratory, Stockholm, Sweden	EMTAB1733_ERR315427_gallbladder-V186_PR_00	gallbladder	13212267	11406292	6030962
Science for Life Laboratory, Stockholm, Sweden	EMTAB1733_ERR315428_thyroid-V198_PR_00	thyroid	11830469	10067024	5858118
Science for Life Laboratory, Stockholm, Sweden	EMTAB1733_ERR315429_pancreas-V232_PR_00	pancreas	12161026	9592172	8561690
Science for Life Laboratory, Stockholm, Sweden	EMTAB1733_ERR315430_heart-V235_PR_00	heart	17381370	15187965	5769346
Science for Life Laboratory, Stockholm, Sweden	EMTAB1733_ERR315431_adiposetissue-V2_PR_00	adiposetissue	4105573	3486116	1319495
Science for Life Laboratory, Stockholm, Sweden	EMTAB1733_ERR315432_cerebralcortex-V29_PR_00	Cerebralcortex – brain	17585264	15129582	6018208
Science for Life Laboratory, Stockholm, Sweden	EMTAB1733_ERR315433_endometrium-V165_PR_00	endometrium	8736265	6968681	3044942
Science for Life Laboratory, Stockholm, Sweden	EMTAB1733_ERR315434_esophagus-V183_PR_00	esophagus	13339046	9597489	5073821
Science for Life Laboratory, Stockholm, Sweden	EMTAB1733_ERR315435_heart-V191_PR_00	heart	7834982	6472104	2535620
Science for Life Laboratory, Stockholm, Sweden	EMTAB1733_ERR315436_pancreas-V232_PR_00	pancreas	12322844	9720754	8673466
Science for Life Laboratory, Stockholm, Sweden	EMTAB1733_ERR315437_appendix-V154_PR_00	appendix	9119785	7096575	3253734
Science for Life Laboratory, Stockholm, Sweden	EMTAB1733_ERR315438_endometrium-V143_PR_00	endometrium	7526336	5787145	2669602
Science for Life Laboratory, Stockholm, Sweden	EMTAB1733_ERR315439_lung-V131_PR_00	lung	6280429	3443058	1680868
Science for Life Laboratory, Stockholm, Sweden	EMTAB1733_ERR315440_lymphnode-V190_PR_00	lymphnode	9956178	8350270	4663156
Science for Life Laboratory, Stockholm, Sweden	EMTAB1733_ERR315441_lymphnode-V190_PR_00	lymphnode	9880903	8303419	4645735
Science for Life Laboratory, Stockholm, Sweden	EMTAB1733_ERR315442_duodenum-V150_PR_00	duodenum	9015118	6824269	2958892
Science for Life Laboratory, Stockholm, Sweden	EMTAB1733_ERR315443_kidney-V6_PR_00	kidney	24572266	20843098	8247503
Science for Life Laboratory, Stockholm, Sweden	EMTAB1733_ERR315444_lung-V131_PR_00	lung	6387998	3501349	1708354
Science for Life Laboratory, Stockholm, Sweden	EMTAB1733_ERR315445_duodenum-V145_PR_00	duodenum	9204058	7176966	3443676
Science for Life Laboratory, Stockholm, Sweden	EMTAB1733_ERR315446_testis-V258_PR_00	testis	33605790	29941194	15419382
Science for Life Laboratory, Stockholm, Sweden	EMTAB1733_ERR315447_bladder-V177_PR_00	bladder	14409428	12382009	6583829
Science for Life Laboratory, Stockholm, Sweden	EMTAB1733_ERR315448_spleen-V85_PR_00	spleen	27044102	22427658	10085476
Science for Life Laboratory, Stockholm, Sweden	EMTAB1733_ERR315449_salivarygland-V240_PR_00	salivarygland	10096395	7543479	4879718
Science for Life Laboratory, Stockholm, Sweden	EMTAB1733_ERR315450_adrenalgland-V121_PR_00	adrenalgland	9087841	7574133	3121058
Science for Life Laboratory, Stockholm, Sweden	EMTAB1733_ERR315451_liver-V108_PR_00	liver	15108148	13402794	7528688
Science for Life Laboratory, Stockholm, Sweden	EMTAB1733_ERR315452_adrenalgland-V119_PR_00	adrenalgland	10241792	8227857	3065491
Science for Life Laboratory, Stockholm, Sweden	EMTAB1733_ERR315453_bladder-V177_PR_00	bladder	6265687	4613618	2280651
Science for Life Laboratory, Stockholm, Sweden	EMTAB1733_ERR315454_appendix-V160_PR_00	appendix	9736541	7621718	3604340
Science for Life Laboratory, Stockholm, Sweden	EMTAB1733_ERR315455_cerebralcortex-V103_PR_00	Cerebralcortex – brain	24323755	20716483	8912331
Science for Life Laboratory, Stockholm, Sweden	EMTAB1733_ERR315456_testis-V256_PR_00	testis	32054218	28226544	14309787
Science for Life Laboratory, Stockholm, Sweden	EMTAB1733_ERR315457_duodenum-V150_PR_00	duodenum	8965453	6797198	2954070
Science for Life Laboratory, Stockholm, Sweden	EMTAB1733_ERR315458_animalovary-V234_PR_00	animalovary	16068834	13806621	7123787
Science for Life Laboratory, Stockholm, Sweden	EMTAB1733_ERR315459_salivarygland-V239_PR_00	salivarygland	14548017	11936128	8119754
Science for Life Laboratory, Stockholm, Sweden	EMTAB1733_ERR315460_skin-V247_PR_00	skin	16252980	13789052	5336856
Science for Life Laboratory, Stockholm, Sweden	EMTAB1733_ERR315461_duodenum-V145_PR_00	duodenum	9261605	7208099	3448421
Science for Life Laboratory, Stockholm, Sweden	EMTAB1733_ERR315462_colon-V22_PR_00	colon	14805008	12284832	4790815
Science for Life Laboratory, Stockholm, Sweden	EMTAB1733_ERR315463_liver-V108_PR_00	liver	15370846	13633505	7653824
Science for Life Laboratory, Stockholm, Sweden	EMTAB1733_ERR315464_skin-V246_PR_00	skin	14435951	11938594	4946389
Science for Life Laboratory, Stockholm, Sweden	EMTAB1733_ERR315465_appendix-V154_PR_00	appendix	9189661	7191231	3366628
Science for Life Laboratory, Stockholm, Sweden	EMTAB1733_ERR315466_pancreas-V229_PR_00	pancreas	14630380	11634166	10221192
Science for Life Laboratory, Stockholm, Sweden	EMTAB1733_ERR315467_stomach-V18_PR_00	stomach	20097530	14034356	7157134
Science for Life Laboratory, Stockholm, Sweden	EMTAB1733_ERR315468_kidney-V23_PR_00	kidney	12164943	10280700	3795928
Science for Life Laboratory, Stockholm, Sweden	EMTAB1733_ERR315469_bonemarrow-V230_PR_00	bonemarrow	14932588	12570537	4702866
Science for Life Laboratory, Stockholm, Sweden	EMTAB1733_ERR315470_gallbladder-V179_PR_00	gallbladder	6595403	4704172	2369164
Science for Life Laboratory, Stockholm, Sweden	EMTAB1733_ERR315471_lymphnode-V193_PR_00	lymphnode	8193221	6940924	3306695
Science for Life Laboratory, Stockholm, Sweden	EMTAB1733_ERR315472_esophagus-V185_PR_00	esophagus	17431229	13059418	6596117
Science for Life Laboratory, Stockholm, Sweden	EMTAB1733_ERR315473_spleen-V84_PR_00	spleen	24473462	19820607	8782273
Science for Life Laboratory, Stockholm, Sweden	EMTAB1733_ERR315474_gallbladder-V179_PR_00	gallbladder	16621424	13822884	7491702
Science for Life Laboratory, Stockholm, Sweden	EMTAB1733_ERR315475_lymphnode-V192_PR_00	lymphnode	8406163	6634310	3400431
Science for Life Laboratory, Stockholm, Sweden	EMTAB1733_ERR315476_placenta-V223_PR_00	placenta	14649029	12544707	6388324
Science for Life Laboratory, Stockholm, Sweden	EMTAB1733_ERR315477_cerebralcortex-V102_PR_00	Cerebralcortex – brain	28466648	24068669	9710624
Science for Life Laboratory, Stockholm, Sweden	EMTAB1733_ERR315478_placenta-V223_PR_00	placenta	14906214	12766148	6494336
Science for Life Laboratory, Stockholm, Sweden	EMTAB1733_ERR315479_pancreas-V229_PR_00	pancreas	14400705	11449489	10066985
Science for Life Laboratory, Stockholm, Sweden	EMTAB1733_ERR315480_gallbladder-V182_PR_00	gallbladder	15208094	11958641	5672926
Science for Life Laboratory, Stockholm, Sweden	EMTAB1733_ERR315481_appendix-V160_PR_00	appendix	9773476	7639431	3602511
Science for Life Laboratory, Stockholm, Sweden	EMTAB1733_ERR315482_animalovary-V233_PR_00	animalovary	15110219	12924907	6789528
Science for Life Laboratory, Stockholm, Sweden	EMTAB1733_ERR315483_thyroid-V199_PR_00	thyroid	9052163	8162566	4189925
Science for Life Laboratory, Stockholm, Sweden	EMTAB1733_ERR315484_colon-V14_PR_00	colon	31728526	26296523	12570118
Science for Life Laboratory, Stockholm, Sweden	EMTAB1733_ERR315485_stomach-V91_PR_00	stomach	15684423	11698075	5606344
Science for Life Laboratory, Stockholm, Sweden	EMTAB1733_ERR315486_bonemarrow-V248_PR_00	bonemarrow	16306820	13790315	6182975
Science for Life Laboratory, Stockholm, Sweden	EMTAB1733_ERR315487_lung-V133_PR_00	lung	13669047	10813178	5459297
Science for Life Laboratory, Stockholm, Sweden	EMTAB1733_ERR315488_lymphnode-V164_PR_00	lymphnode	11864615	9066981	3941526
Science for Life Laboratory, Stockholm, Sweden	EMTAB1733_ERR315489_esophagus-V183_PR_00	esophagus	13498968	9945765	5322935
Science for Life Laboratory, Stockholm, Sweden	EMTAB1733_ERR315490_endometrium-V200_PR_00	endometrium	7445571	6396103	3463499
Science for Life Laboratory, Stockholm, Sweden	EMTAB1733_ERR315491_thyroid-V199_PR_00	thyroid	8978003	8111361	4165737
Science for Life Laboratory, Stockholm, Sweden	EMTAB1733_ERR315492_testis-V260_PR_00	testis	44436072	38889715	18828054
Science for Life Laboratory, Stockholm, Sweden	EMTAB1733_ERR315493_lymphnode-V190_PR_00	lymphnode	13573897	11657647	6500451
Science for Life Laboratory, Stockholm, Sweden	EMTAB1733_ERR315494_kidney-V5_PR_00	kidney	16450970	14041364	6554592
Science for Life Laboratory, Stockholm, Sweden	EMTAB1733_ERR315495_endometrium-V200_PR_00	endometrium	13084530	11356216	6129058
University of Toronto, Toronto, Canada	IBodyMap_adipose-HCT20158_PR_01	adipose	77300072	63397483	8766170
University of Toronto, Toronto, Canada	IBodyMap_adipose-HCT20158_SR_01	adipose	76269225	65504610	8827260
University of Toronto, Toronto, Canada	IBodyMap_adrenal-HCT20159_PR_01	adrenal	74472871	61946668	7375208
University of Toronto, Toronto, Canada	IBodyMap_adrenal-HCT20159_SR_01	adrenal	76171569	66015697	7788700
University of Toronto, Toronto, Canada	IBodyMap_brain-HCT20160_PR_01	brain	73513047	64446648	7068090
University of Toronto, Toronto, Canada	IBodyMap_brain-HCT20160_SR_01	brain	64313204	57759831	6103398
University of Toronto, Toronto, Canada	IBodyMap_breast-HCT20161_PR_01	breast	75862215	63338451	7909949
University of Toronto, Toronto, Canada	IBodyMap_breast-HCT20161_SR_01	breast	77195260	67172723	8187331
University of Toronto, Toronto, Canada	IBodyMap_colon-HCT20162_PR_01	colon	82437443	69601337	8788728
University of Toronto, Toronto, Canada	IBodyMap_colon-HCT20162_SR_01	colon	80257757	69056206	8523559
University of Toronto, Toronto, Canada	IBodyMap_heart-HCT20143_PR_01	heart	82918784	72960585	9088025
University of Toronto, Toronto, Canada	IBodyMap_heart-HCT20143_SR_01	heart	76766862	67022881	7833048
University of Toronto, Toronto, Canada	IBodyMap_kidney-HCT20142_PR_01	kidney	80397337	65907575	7286504
University of Toronto, Toronto, Canada	IBodyMap_kidney-HCT20142_SR_01	kidney	79772393	68294136	7312013
University of Toronto, Toronto, Canada	IBodyMap_liver-HCT20144_PR_01	liver	80048623	69895396	11226151
University of Toronto, Toronto, Canada	IBodyMap_liver-HCT20144_SR_01	liver	77453877	68356957	10407705
University of Toronto, Toronto, Canada	IBodyMap_lung-HCT20145_PR_01	lung	79296905	67674993	9899873
University of Toronto, Toronto, Canada	IBodyMap_lung-HCT20145_SR_01	lung	81255438	70333931	10048917
University of Toronto, Toronto, Canada	IBodyMap_lymphnode-HCT20146_PR_01	lymphnode	82078157	67478366	9247747
University of Toronto, Toronto, Canada	IBodyMap_lymphnode-HCT20146_SR_01	lymphnode	81916460	68242551	9467569
University of Toronto, Toronto, Canada	IBodyMap_ovary-HCT20150_PR_01	ovary	80946260	68216509	9850043
University of Toronto, Toronto, Canada	IBodyMap_ovary-HCT20150_SR_01	ovary	81003052	71094051	10384369
University of Toronto, Toronto, Canada	IBodyMap_prostate-HCT20147_PR_01	prostate	82334076	71305552	10757324
University of Toronto, Toronto, Canada	IBodyMap_prostate-HCT20147_SR_01	prostate	83319902	73197415	10926808
University of Toronto, Toronto, Canada	IBodyMap_skeletalmuscle-HCT20148_PR_01	skeletalmuscle	82111139	71795205	11207100
University of Toronto, Toronto, Canada	IBodyMap_skeletalmuscle-HCT20148_SR_01	skeletalmuscle	82864636	72886089	11366405
University of Toronto, Toronto, Canada	IBodyMap_testes-HCT20151_PR_01	testes	81836199	71047802	11170143
University of Toronto, Toronto, Canada	IBodyMap_testes-HCT20151_SR_01	testes	82044319	73217052	11336049
University of Toronto, Toronto, Canada	IBodyMap_thyroid-HCT20152_PR_01	thyroid	81912887	69700590	11543890
University of Toronto, Toronto, Canada	IBodyMap_thyroid-HCT20152_SR_01	thyroid	80246657	71948233	11580573
University of Toronto, Toronto, Canada	IBodyMap_whitebloodcells-HCT20149_PR_01	whitebloodcells	81217148	70197303	11771771
University of Toronto, Toronto, Canada	IBodyMap_whitebloodcells-HCT20149_SR_01	whitebloodcells	82785673	72648488	12175059
University of California, Los Angeles, USA	NatEmb_2-cell_PR_01	2-cell	22333477	18233286	6978715
University of California, Los Angeles, USA	NatEmb_2-cell_PR_05	2-cell	18774940	14027697	4238555
University of California, Los Angeles, USA	NatEmb_2-cell_PR_06	2-cell	19607883	12406604	3940860
University of California, Los Angeles, USA	NatEmb_4-cell_PR_01	4-cell	19587068	16058826	5854041
University of California, Los Angeles, USA	NatEmb_4-cell_PR_02	4-cell	20882814	14451960	3243598
University of California, Los Angeles, USA	NatEmb_4-cell_PR_03	4-cell	20180357	12279140	2318826
University of California, Los Angeles, USA	NatEmb_4-cell_PR_04	4-cell	24237641	16541476	4370388
University of California, Los Angeles, USA	NatEmb_8-cell_PR_1b	8-cell	21127389	10952205	1759683
University of California, Los Angeles, USA	NatEmb_8-cell_PR_2b	8-cell	21712206	11124697	1814442
University of California, Los Angeles, USA	NatEmb_8-cell_PR_3a	8-cell	19492005	15014461	5290419
University of California, Los Angeles, USA	NatEmb_8-cell_PR_3b	8-cell	21648377	13371010	2385319
University of California, Los Angeles, USA	NatEmb_8-cell_PR_3c	8-cell	13830739	6204083	810910
University of California, Los Angeles, USA	NatEmb_8-cell_PR_4b	8-cell	20767668	12039971	2048199
University of California, Los Angeles, USA	NatEmb_8-cell_PR_5b	8-cell	16437508	9616278	1564705
University of California, Los Angeles, USA	NatEmb_8-cell_PR_5c	8-cell	14587417	4456587	505683
University of California, Los Angeles, USA	NatEmb_8-cell_PR_6a	8-cell	17910555	13641566	4579642
University of California, Los Angeles, USA	NatEmb_8-cell_PR_7a	8-cell	18683736	14888703	5342710
University of California, Los Angeles, USA	NatEmb_8-cell_PR_pooled	8-cell_pooled	15046088	7815809	994561
University of California, Los Angeles, USA	NatEmb_morula_PR_01	Morulae	15707390	12735795	4904011
University of California, Los Angeles, USA	NatEmb_morula_PR_04	Morulae	16334425	11792317	3305494
University of California, Los Angeles, USA	NatEmb_morula_PR_05	Morulae	21998238	15422024	5184677
University of California, Los Angeles, USA	NatEmb_oocyte_PR_01	Oocyte	18798027	14780949	5629083
University of California, Los Angeles, USA	NatEmb_oocyte_PR_03	Oocyte	21463112	17729597	4785880
University of California, Los Angeles, USA	NatEmb_oocyte_PR_04	Oocyte	15893449	10958833	3314067
University of California, Los Angeles, USA	NatEmb_paternal_PR_exome	paternal_exome	47483908	45730137	14808
University of California, Los Angeles, USA	NatEmb_pronuclei_PR_02	pronuclei	25340888	19911796	7065607
University of California, Los Angeles, USA	NatEmb_pronuclei_PR_03	pronuclei	21623370	16069915	5374283
University of California, Los Angeles, USA	NatEmb_pronuclei_PR_04	pronuclei	24607289	20191231	7858399
University of California, Los Angeles, USA	NatEmb_zygote_PR_01	zygote	23993142	18062375	5411247
University of California, Los Angeles, USA	NatEmb_zygote_PR_02	zygote	20652775	15020877	4520699
Peking University, Peking, China	TANG_2-cell-C1_SR_01	2-cell	50896528	36716386	7799183
Peking University, Peking, China	TANG_2-cell-C1_SR_02	2-cell	49180773	36654692	6796790
Peking University, Peking, China	TANG_2-cell-C1_SR_03	2-cell	48727188	36202067	6980119
Peking University, Peking, China	TANG_2-cell-C2_SR_01	2-cell	51954904	38309082	8353227
Peking University, Peking, China	TANG_2-cell-C2_SR_02	2-cell	52518698	39177795	7751985
Peking University, Peking, China	TANG_2-cell-C2_SR_03	2-cell	59155370	43678602	8517994
Peking University, Peking, China	TANG_4-cell-embryo-C1_SR_01	4-cell	49127668	40741249	10114371
Peking University, Peking, China	TANG_4-cell-embryo-C1_SR_02	4-cell	58021187	45437320	8358713
Peking University, Peking, China	TANG_4-cell-embryo-C1_SR_03	4-cell	53928812	41892229	8433004
Peking University, Peking, China	TANG_4-cell-embryo-C2_SR_01	4-cell	45583212	37719497	9526445
Peking University, Peking, China	TANG_4-cell-embryo-C2_SR_02	4-cell	53970537	42499183	7712925
Peking University, Peking, China	TANG_4-cell-embryo-C2_SR_03	4-cell	52735750	41836088	9265939
Peking University, Peking, China	TANG_4-cell-embryo-C3_SR_01	4-cell	47319865	25492346	6173495
Peking University, Peking, China	TANG_4-cell-embryo-C3_SR_02	4-cell	48487342	37821541	6967711
Peking University, Peking, China	TANG_4-cell-embryo-C3_SR_03	4-cell	38896352	30880334	6502763
Peking University, Peking, China	TANG_4-cell-embryo-C4_SR_01	4-cell	31651487	25414665	6392609
Peking University, Peking, China	TANG_4-cell-embryo-C4_SR_02	4-cell	62850846	49433640	9066807
Peking University, Peking, China	TANG_4-cell-embryo-C4_SR_03	4-cell	58235449	46113367	9535831
Peking University, Peking, China	TANG_8-cell-embryo-C1_SR_01	8-cell	31911442	20531171	4033916
Peking University, Peking, China	TANG_8-cell-embryo-C1_SR_02	8-cell	27602538	18017574	3721234
Peking University, Peking, China	TANG_8-cell-embryo-C1_SR_03	8-cell	47990468	37905172	7381019
Peking University, Peking, China	TANG_8-cell-embryo-C2_SR_01	8-cell	30282390	17999070	3739109
Peking University, Peking, China	TANG_8-cell-embryo-C2_SR_02	8-cell	32482770	20776812	4271104
Peking University, Peking, China	TANG_8-cell-embryo-C2_SR_03	8-cell	42243898	33665812	7089204
Peking University, Peking, China	TANG_8-cell-embryo-C3_SR_01	8-cell	33565816	14828470	2735677
Peking University, Peking, China	TANG_8-cell-embryo-C3_SR_02	8-cell	28271452	16947162	3201993
Peking University, Peking, China	TANG_8-cell-embryo-C3_SR_03	8-cell	36089791	28804563	6180986
Peking University, Peking, China	TANG_8-cell-embryo-C4_SR_01	8-cell	33261944	23847699	4620487
Peking University, Peking, China	TANG_8-cell-embryo-C4_SR_02	8-cell	31915232	22420700	4635963
Peking University, Peking, China	TANG_8-cell-embryo-C4_SR_03	8-cell	48887034	38924249	8307428
Peking University, Peking, China	TANG_8-cell-embryo-C5_SR_02	8-cell	34098900	23555005	4666787
Peking University, Peking, China	TANG_8-cell-embryo-C5_SR_03	8-cell	42851497	34512113	7523055
Peking University, Peking, China	TANG_8-cell-embryo-C6_SR_02	8-cell	32376268	23197274	4316561
Peking University, Peking, China	TANG_8-cell-embryo-C6_SR_03	8-cell	47500857	38187680	8888940
Peking University, Peking, China	TANG_8-cell-embryo-C7_SR_02	8-cell	19792800	14825834	2831179
Peking University, Peking, China	TANG_8-cell-embryo-C7_SR_03	8-cell	33545010	26591881	5969720
Peking University, Peking, China	TANG_8-cell-embryo-C8_SR_02	8-cell	22364554	17045033	3264646
Peking University, Peking, China	TANG_8-cell-embryo-C8_SR_03	8-cell	43263115	34794651	7733921
Peking University, Peking, China	TANG_ES-p0-C1_SR_01	ES	31187123	24633527	4205891
Peking University, Peking, China	TANG_ES-p0-C2_SR_01	ES	37288388	29434592	5544090
Peking University, Peking, China	TANG_hESC-passage-C1_SR_10	HESC-passage	42010797	33278525	6342465
Peking University, Peking, China	TANG_hESC-passage-C10_SR_00	HESC-passage	20336393	15886349	2704541
Peking University, Peking, China	TANG_hESC-passage-C10_SR_10	HESC-passage	33945612	27716796	5566235
Peking University, Peking, China	TANG_hESC-passage-C11_SR_10	HESC-passage	38820522	29466406	7173237
Peking University, Peking, China	TANG_hESC-passage-C12_SR_10	HESC-passage	33715762	26529367	4307728
Peking University, Peking, China	TANG_hESC-passage-C13_SR_10	HESC-passage	31140174	24806992	5334874
Peking University, Peking, China	TANG_hESC-passage-C14_SR_10	HESC-passage	28783950	23300443	4568203
Peking University, Peking, China	TANG_hESC-passage-C15_SR_10	HESC-passage	28843064	23192300	4193373
Peking University, Peking, China	TANG_hESC-passage-C16_SR_10	HESC-passage	35226222	28280139	6127077
Peking University, Peking, China	TANG_hESC-passage-C17_SR_10	HESC-passage	30482645	24567426	5578716
Peking University, Peking, China	TANG_hESC-passage-C18_SR_10	HESC-passage	37418616	30008376	6009568
Peking University, Peking, China	TANG_hESC-passage-C19_SR_10	HESC-passage	36795118	29730298	5972414
Peking University, Peking, China	TANG_hESC-passage-C2_SR_10	HESC-passage	42110391	34454304	5830530
Peking University, Peking, China	TANG_hESC-passage-C20_SR_10	HESC-passage	29116428	23529481	5380394
Peking University, Peking, China	TANG_hESC-passage-C21_SR_10	HESC-passage	30718135	24855695	5692021
Peking University, Peking, China	TANG_hESC-passage-C22_SR_10	HESC-passage	26970469	21841836	5284680
Peking University, Peking, China	TANG_hESC-passage-C23_SR_10	HESC-passage	34622909	28144636	5894380
Peking University, Peking, China	TANG_hESC-passage-C24_SR_10	HESC-passage	31428586	25074516	4152198
Peking University, Peking, China	TANG_hESC-passage-C25_SR_10	HESC-passage	31442433	25684304	5799885
Peking University, Peking, China	TANG_hESC-passage-C26_SR_10	HESC-passage	26962446	21866308	2905074
Peking University, Peking, China	TANG_hESC-passage-C3_SR_10	HESC-passage	34817667	28640548	5831125
Peking University, Peking, China	TANG_hESC-passage-C4_SR_00	HESC-passage	27315084	21623902	4225155
Peking University, Peking, China	TANG_hESC-passage-C4_SR_10	HESC-passage	34687119	28510026	5565274
Peking University, Peking, China	TANG_hESC-passage-C5_SR_00	HESC-passage	26676696	21207393	3313820
Peking University, Peking, China	TANG_hESC-passage-C5_SR_10	HESC-passage	35782052	29605521	5585592
Peking University, Peking, China	TANG_hESC-passage-C6_SR_00	HESC-passage	24407335	19556954	3195707
Peking University, Peking, China	TANG_hESC-passage-C6_SR_10	HESC-passage	33066571	27510710	5914291
Peking University, Peking, China	TANG_hESC-passage-C7_SR_00	HESC-passage	19547616	15255604	2634807
Peking University, Peking, China	TANG_hESC-passage-C7_SR_10	HESC-passage	27620142	22852216	3868194
Peking University, Peking, China	TANG_hESC-passage-C8_SR_00	HESC-passage	29723853	23214771	3908909
Peking University, Peking, China	TANG_hESC-passage-C8_SR_10	HESC-passage	24893079	20539257	3702512
Peking University, Peking, China	TANG_hESC-passage-C9_SR_10	HESC-passage	32280516	25401032	4582623
Peking University, Peking, China	TANG_Late-blastocyst-C1_SR_01	Late-blastocyst	44798733	32784285	5600616
Peking University, Peking, China	TANG_Late-blastocyst-C1_SR_02	Late-blastocyst	29603623	19839965	2142322
Peking University, Peking, China	TANG_Late-blastocyst-C1_SR_03	Late-blastocyst	49011417	37389420	4411961
Peking University, Peking, China	TANG_Late-blastocyst-C10_SR_01	Late-blastocyst	26834187	19795194	3435245
Peking University, Peking, China	TANG_Late-blastocyst-C10_SR_02	Late-blastocyst	34769139	26298064	6382375
Peking University, Peking, China	TANG_Late-blastocyst-C11_SR_01	Late-blastocyst	18049650	13319489	2607458
Peking University, Peking, China	TANG_Late-blastocyst-C12_SR_01	Late-blastocyst	22083970	14684066	2034434
Peking University, Peking, China	TANG_Late-blastocyst-C2_SR_01	Late-blastocyst	21392946	15762753	2778443
Peking University, Peking, China	TANG_Late-blastocyst-C2_SR_02	Late-blastocyst	28529812	21063366	3143734
Peking University, Peking, China	TANG_Late-blastocyst-C2_SR_03	Late-blastocyst	40081215	30807861	6286272
Peking University, Peking, China	TANG_Late-blastocyst-C3_SR_01	Late-blastocyst	33286654	22425864	3949364
Peking University, Peking, China	TANG_Late-blastocyst-C3_SR_02	Late-blastocyst	23093630	16828631	2252973
Peking University, Peking, China	TANG_Late-blastocyst-C3_SR_03	Late-blastocyst	29963595	23812945	6570106
Peking University, Peking, China	TANG_Late-blastocyst-C4_SR_01	Late-blastocyst	36693969	27130703	4251484
Peking University, Peking, China	TANG_Late-blastocyst-C4_SR_02	Late-blastocyst	25389531	19214855	4531326
Peking University, Peking, China	TANG_Late-blastocyst-C4_SR_03	Late-blastocyst	36973487	27952419	6306703
Peking University, Peking, China	TANG_Late-blastocyst-C5_SR_01	Late-blastocyst	33877559	24882382	4488512
Peking University, Peking, China	TANG_Late-blastocyst-C5_SR_02	Late-blastocyst	25602797	19129485	4056023
Peking University, Peking, China	TANG_Late-blastocyst-C5_SR_03	Late-blastocyst	33001818	25348887	5694881
Peking University, Peking, China	TANG_Late-blastocyst-C6_SR_01	Late-blastocyst	24177697	17728694	2489487
Peking University, Peking, China	TANG_Late-blastocyst-C6_SR_02	Late-blastocyst	27784567	20917748	5469042
Peking University, Peking, China	TANG_Late-blastocyst-C6_SR_03	Late-blastocyst	37618053	28595631	5981228
Peking University, Peking, China	TANG_Late-blastocyst-C7_SR_01	Late-blastocyst	32500760	24285196	3816464
Peking University, Peking, China	TANG_Late-blastocyst-C7_SR_02	Late-blastocyst	18508055	13871153	3639683
Peking University, Peking, China	TANG_Late-blastocyst-C7_SR_03	Late-blastocyst	39391742	31108644	8013192
Peking University, Peking, China	TANG_Late-blastocyst-C8_SR_01	Late-blastocyst	28250519	19623660	3066181
Peking University, Peking, China	TANG_Late-blastocyst-C8_SR_02	Late-blastocyst	22586541	16853236	2104279
Peking University, Peking, China	TANG_Late-blastocyst-C8_SR_03	Late-blastocyst	47512972	36854659	7305760
Peking University, Peking, China	TANG_Late-blastocyst-C9_SR_01	Late-blastocyst	53804158	40089979	6618247
Peking University, Peking, China	TANG_Late-blastocyst-C9_SR_02	Late-blastocyst	34008734	25065552	4702724
Peking University, Peking, China	TANG_Morulae-C1_SR_01	Morulae	44585235	30895265	3998830
Peking University, Peking, China	TANG_Morulae-C1_SR_02	Morulae	39037531	28207429	5824877
Peking University, Peking, China	TANG_Morulae-C2_SR_01	Morulae	28690806	19207951	2694558
Peking University, Peking, China	TANG_Morulae-C2_SR_02	Morulae	37090751	28555306	5907627
Peking University, Peking, China	TANG_Morulae-C3_SR_01	Morulae	27850586	18987545	1115786
Peking University, Peking, China	TANG_Morulae-C3_SR_02	Morulae	25135705	18595275	3746645
Peking University, Peking, China	TANG_Morulae-C4_SR_01	Morulae	39065873	25424281	4088692
Peking University, Peking, China	TANG_Morulae-C4_SR_02	Morulae	41041777	29993880	5337518
Peking University, Peking, China	TANG_Morulae-C5_SR_01	Morulae	33894431	22710758	3254686
Peking University, Peking, China	TANG_Morulae-C5_SR_02	Morulae	33698770	24853768	4794507
Peking University, Peking, China	TANG_Morulae-C6_SR_01	Morulae	29489887	20511950	3289314
Peking University, Peking, China	TANG_Morulae-C6_SR_02	Morulae	36456083	24715769	4821271
Peking University, Peking, China	TANG_Morulae-C7_SR_01	Morulae	24327382	16294821	2063345
Peking University, Peking, China	TANG_Morulae-C7_SR_02	Morulae	26736090	18443093	3251202
Peking University, Peking, China	TANG_Morulae-C8_SR_01	Morulae	29435822	21235343	1172252
Peking University, Peking, China	TANG_Morulae-C8_SR_02	Morulae	36989021	24855834	5037600
Peking University, Peking, China	TANG_Oocyte-C1_SR_01	Oocyte	32943665	27104830	6825690
Peking University, Peking, China	TANG_Oocyte-C2_SR_01	Oocyte	30690825	25474309	6063131
Peking University, Peking, China	TANG_Oocyte-C3_SR_01	Oocyte	25552876	21047070	5125312
Peking University, Peking, China	TANG_Zygote-C1_SR_01	Zygote	36528347	25852890	4689647
Peking University, Peking, China	TANG_Zygote-C2_SR_01	Zygote	32865315	23205697	3841275
Peking University, Peking, China	TANG_Zygote-C3_SR_01	Zygote	41057289	30445409	5531757
		TOTAL	14996656206	11875866930	3435406116
