# Supplementary material for: The landscape of human mutually exclusive splicing
Source: Mol Syst Biol. 2017 Dec 14;13(12):959. doi: 10.15252/msb.20177728 (PMC5740500; doi:10.15252/msb.20177728)
Supplement: Supplementary file 4 — Dataset EV3 [file MSB-13-959-s004.xlsx]

## Sheet: README
Dataset EV3 Primers used, summary and raw values for qPCR validation of MXE candidates in brain tissue.

## Sheet: MXE qPCR primers
Primers used for MXE validation
Oligoname	Sequence ( 5´- 3 ´)
MEF2C-Up_mxe1-F-andmxe2-F	TGTGACTGTGAGATTGCGCT
MEF2C-Up_mxe1-R	TCAACGTCTCCACGATGTCT
MEF2C-Up_mxe2-R	TCTTGTTCAATGCCTCCACGA
MEF2C-mxe1_mxe2-F1	GGCAAAGATTGTGTGCATTGA
MEF2C-mxe1_mxe2-R1	TGCATAAGAGGAGTCGGGAT
MEF2C-mxe1_mxe2-F5	TGAGTCTGAGGACAAGTACAGG
MEF2C-mxe1_mxe2-R5	GTTCAATGCACACAATCTTTGCC
MEF2C-mxe1_down-F	TGAGTCTGAGGACAAGTACAGG
MEF2C-mxe1_down-R	AGGTGGAACAGCACACAATCT
MEF2C-mxe2_down-F	TCATAAAATTCCTGCTGTTCCACC
MEF2C-mxe2_down-R	CAATAGGTTGGGGTTTCCCAGT
ZBTB16-Up-mxe1-F	GGAAGCGGTTCCTGGATAGTTT
ZBTB16-Up-mxe1-R	GCACTGATCACAGACAAAGGCT
ZBTB16-Up-mxe2-F	TGGCTCATTCAGAGAGTAGCAG
ZBTB16-Up-mxe2-R	ACTGAAAGACTCCTTACTCACCC
ZBTB16-mxe1-mxe2-F	TTTGTCTGTGATCAGTGCGGT
ZBTB16-mxe1-mxe2-R	ACAACCTGCTACTCTCAGTATGG
ZBTB16-mxe1-down-F	TTGTCTGTGATCAGTGCGGT
ZBTB16-mxe1-down-R	ATGTCAGTGCCAGTATGGGT
ZBTB16-mxe2-down-F	GGGTGAGTAAGGAGTCTTTCAGTA
ZBTB16-mxe2-down-R	TTCCCACACAGCAGACAGAAGA
HADHB-Up-mxe1-F	TTGTGGTGGTGGATGGTGTT
HADHB-Up-mxe1-R	TAAGCGCTGCTCTAGCCAAA
HADHB-Up-mxe2-F	TGTTCGCACTCCATTTTTGCT
HADHB-Up-mxe2-R	AAAGACAAATGGGACCATATCAGC
HADHB-mxe1-mxe2-F	AAAGACCTGATGCCACATGA
HADHB-mxe1-mxe2-R	AAATGGGACCATATCAGCCG
HADHB-mxe1-down-F	ATGATTTGGCTAGAGCAGCG
HADHB-mxe1-down-R	AGCCACATTGCTTGTTTTCACT
HADHB-mxe2-down-F	CCCATTTGTCTTTGAGGGTTTGTT
HADHB-mxe2-down-R	TCTCTAGCCACATTGCTTGTTTTC
STX3-Up-mxe1-F	TGGTGGAGAATCAGGGTGAGAT
STX3-Up-mxe1-R	TTTTCGTTTCATCTCGTGCCTTC
STX3-Up-mxe2-F	TTTCCAAGCAAGCCCTCAGT
STX3-Up-mxe2-R	ATGGATCCCTGATTCTCCACCA
STX3-mxe1-mxe2-F	TGGAGAAGGCACGAGATGAA
STX3-mxe1-mxe2-R	CAGCCTTTTTGGTATCTGCCAC
STX3-mxe1-down-F	TCAGGCCCGGAAGAAATTGAT
STX3-mxe1-down-R	AGCCCAACGGAAAGTCCAATA
STX3-mxe2-down_F1	AGAACAACATGGACCAGTCAGT
STX3-mxe2-down_R1	TCAATTTCCTCCGGGCTTCA
RAB35-Up-mxe1_F9	CTGTTTGTTCGGGAAGTGGA
RAB35-Up-mxe1-R	TCATTTAAACCGCTGTCGCC
RAB35-Up-mxe2-F	TTCAAGCTGCTCATCATCGG
RAB35-Up-mxe2-R	AGTGTTGTCTGCAAAACGCA
RAB35-mxe1-mxe2-F	GAGGTAAGTCGGATAAAGGGCT
RAB35-mxe1-mxe2-R	AGTGTTGTCTGCAAAACGCAA
RAB35-mxe1-down-F	CATATTCCTGCAGCTACATCACCA
RAB35-mxe1-down-R	TTCACCTTCTCCCCGTTGAT
RAB35-mxe2-down-F	GCAAGAGCAGTTTACTGTTGCG
RAB35-mxe2-down-R	CCGGATCTTGAAATCCACTCCGAT
ACSL6-Up-mxe1-F	AACCCAAAAGGTGCGATGCT
ACSL6-Up-mxe1-R	GGAAAGATCACTTTCTCTGTCACT
ACSL6-Up-mxe2-F	TCTGAAAGTGACAGAGAGTCAGTG
ACSL6-Up-mxe2-R	CTGCACCATTCGCTCAAACA
ACSL6-mxe1-mxe2-F	TTTCCGAGACAGGACGATGT
ACSL6-mxe1-mxe2-R	AGCCCACTGACTCTGGATTACT
ACSL6-mxe1-down-F	TTTCCGAGACAGGACGATGT
ACSL6-mxe1-down-R	GACGACAGACTGGATTACTCTCT
ACSL6-mxe2-down-F	AATGGTGCAGTCTGTCGTCT
ACSL6-mxe2-down-R	TCATCTGAGAGAAGGCGGAT
Gapdh-Hs-F_Ashish	AGCCACATCGCTCAGACAC
Gapdh-Hs-R_Ashish	GCCCAATACGACCAAATCC

## Sheet: qPCR summary
qPCR results
Summary of brain expressions (RPKM)
[RPKM]	ACSL6	MEF2C	STX3	Rab35	HADHB	ZBTB			[RPKM / COLMAX]	ACSL6	MEF2C	STX3	Rab35	HADHB	ZBTB
MXE1	228.95	44.13	50.8058	138.222	1430.75	499.66			MXE1	0.655172	1	1	1	1	1
MXE2	349.45	42.25	31.7536	39.1628	0	2.45			MXE2	1	0.957399	0.625	0.283333	0	0.00490333
COLMAX	349.45	44.13	50.8058	138.222	1430.75	499.66
Average Cp values in qPCR
[Ct]	ACSL6	MEF2C	STX3	Rab35	HADHB	ZBTB			[1/exp2(x)]	ACSL6	MEF2C	STX3	Rab35	HADHB	ZBTB
UP-MXE1	36.11	33.045	35.66	x	34.115	32.26			UP-MXE1	0.000766911	0.000915774	0.000786389	#VALUE!	0.00085923	0.000960885
UP-MXE2	36.53	36.165	38.78	33.39	x	x			UP-MXE2	0.000749378	0.00076458	0.000664943	0.000896948	#VALUE!	#VALUE!
MXE1-MXE2	x	x	x	x	x	x			MXE1-MXE2	#VALUE!	#VALUE!	#VALUE!	#VALUE!	#VALUE!	#VALUE!
MXE1-DOWN	36.245	35.385	39.04	36.42	36.445	36.905			MXE1-DOWN	0.000761209	0.000798659	0.000656116	0.000753911	0.000752877	0.000734226
MXE2-DOWN	33.93	40	38.865	34.99	x	x			MXE2-DOWN	0.000868625	0.000625	0.000662038	0.000816793	#VALUE!	#VALUE!
*Rab35-UP-MXE1 primers were not working until 40 cycles. But Rab35-MXE1 could be detected with the downstream region.

## Sheet: Raw qPCR values
	Sample		GAPDH
Name	cp value 1	cp value 2	cp value 1	cp value 2
MEF2C-UP-MXE1	33.07	33.02	26.91	27.1
MEF2C-UP-MXE2	36.24	36.09	28.22	27.78
MEF2C-MXE1-MXE2	x	x
MEF2C-DOWN-MXE1	35.12	35.65
MEF2C-DOWN-MXE2	40	40
HADHB-UP-MXE1	33.95	34.28	30.22	30.31
HADHB-UP-MXE2	x	x
HADHB-MXE1-MXE2	x	x
HADHB-DOWN-MXE1	36.48	36.41
HADHB-DOWN-MXE2	x	x
ZBTB-UP-MXE1	32.1	32.42	26.91	27.1
ZBTB-UP-MXE2	x	x
ZBTB-MXE1-MXE2	x	x
ZBTB-DOWN-MXE1	36.98	36.83
ZBTB-DOWN-MXE2	x	x
STX3-UP-MXE1	35.63	35.69	28.57	28.52
STX3-UP-MXE2	38	39.56
STX3-MXE1-MXE2	x	x
STX3-DOWN-MXE1	39.19	38.89
STX3-DOWN-MXE2	38.49	39.24
Rab35-UP-MXE1	nw	nw	26.92	26.52
Rab35-UP-MXE2	33.36	33.42
Rab35-MXE1-MXE2	x	x
Rab35-DOWN-MXE1	36.44	36.4
Rab35-DOWN-MXE2	35	34.98
ACSL6-UP-MXE1	35.78	36.44	30.39	30.14
ACSL6-UP-MXE2	37.08	35.98
ACSL6-MXE1-MXE2	x	x
ACSL6-DOWN-MXE1	35.92	36.57
ACSL6-DOWN-MXE2	33.81	34.05
