# Supplementary material for: The landscape of human mutually exclusive splicing
Source: Mol Syst Biol. 2017 Dec 14;13(12):959. doi: 10.15252/msb.20177728 (PMC5740500; doi:10.15252/msb.20177728)
Supplement: Supplementary file 6 — Dataset EV5 [file MSB-13-959-s006.xlsx]

## Sheet: README
Dataset EV5 Differentially expressed MXEs using a Kruskal-Wallis rank sum test with PSI values on the Human Protein Atlas, Embryonic Development, and ENCODE datasets.

## Sheet: ATLAS
ExonID	Gene	ClusterID	Pvalue	AdjustedP
hsapMXE25021609	SBSN	1375	7.25808e-23	2.61775e-20
hsapMXE24833061	SBSN	1375	6.79454e-23	2.61775e-20
hsapMXE24893707	KCNQ2	1817	6.49504e-23	2.61775e-20
hsap00003189	KCNQ2	1817	2.52805e-21	6.83838e-19
hsapMXE25021608	SBSN	1375	3.11596e-20	6.74294e-18
hsap00001222	YAP1	626	4.65608e-20	8.39646e-18
hsap00005141	GAGE13	3052	6.17064e-20	9.53805e-18
hsapMXE24762222	TPM1	1021	1.38483e-19	1.49839e-17
hsapMXE24775504	TPM1	1021	1.38483e-19	1.49839e-17
hsap00002078	ABCC12	1064	1.23338e-19	1.49839e-17
hsap00003410	PIWIL3	1962	2.10383e-19	2.0694e-17
hsap00004497	SPDYE1	2678	3.53477e-19	2.94201e-17
hsapMXE24851472	LEMD1	11	3.33634e-19	2.94201e-17
hsapMXE24769711	DNM2	1445	7.15627e-19	4.30171e-17
hsapMXE24832463	OGDH	2680	6.78374e-19	4.30171e-17
hsapMXE24769697	DNM2	1445	7.15627e-19	4.30171e-17
hsapMXE24822432	FGFR2	333	6.5985e-19	4.30171e-17
hsapMXE24876354	OGDH	2680	6.78374e-19	4.30171e-17
hsap00002733	ACTN4	1474	3.13877e-18	1.69808e-16
hsapMXE24896964	ACTN4	1474	3.13877e-18	1.69808e-16
hsapMXE24991601	H2AFY	2340	1.44693e-17	6.80687e-16
hsapMXE24896812	H2AFY	2340	1.44693e-17	6.80687e-16
hsapMXE25038264	CT45A4	2997	1.40048e-17	6.80687e-16
hsap00000732	COL17A1	340	2.27543e-17	1.02584e-15
hsapMXE24954034	KIAA1468	1322	3.41498e-17	1.36852e-15
hsap00002482	KIAA1468	1322	3.41498e-17	1.36852e-15
hsap00000637	SYT14	293	3.32372e-17	1.36852e-15
hsapMXE24800789	GAGE13	3052	1.6355e-16	6.32004e-15
hsap00000984	TACC2	497	3.19793e-16	1.19316e-14
hsapMXE24834286	ADH1B	2221	3.91437e-16	1.41178e-14
hsap00001987	CYFIP1	1003	4.21913e-16	1.42659e-14
hsapMXE24921952	CYFIP1	1003	4.21913e-16	1.42659e-14
hsapMXE25016595	PKM	959	5.03635e-16	1.60274e-14
hsapMXE24877279	PKM	959	5.03635e-16	1.60274e-14
hsap00002886	SCN1A	1613	5.31398e-16	1.64278e-14
hsapMXE24931588	SLC39A14	2811	1.09499e-15	3.20209e-14
hsapMXE24802951	SLC39A14	2811	1.09499e-15	3.20209e-14
hsapMXE24839367	ENDOU	702	1.1924e-15	3.3952e-14
hsapMXE24764203	ADH1B	2221	1.49113e-15	4.13693e-14
hsapMXE25033603	KassiopeiaGeneID761756	2474	1.81222e-15	4.90206e-14
hsap00004564	MUC17	2707	1.90422e-15	5.0253e-14
hsapMXE24966570	ATP10B	2328	2.11692e-15	5.4536e-14
hsap00000931	VCL	460	2.89738e-15	7.29062e-14
hsap00003489	DLG1	2006	3.05818e-15	7.52035e-14
hsapMXE24804540	CACNA1C	728	3.21892e-15	7.73972e-14
hsap00000930	VCL	460	3.50186e-15	8.23698e-14
hsapMXE24847363	SLC13A3	1825	4.41299e-15	1.01593e-13
hsap00003626	UBE2E2	2108	7.24822e-15	1.60053e-13
hsapMXE25000777	UBE2E2	2108	7.24822e-15	1.60053e-13
hsapMXE24882256	TPM2	2901	1.16834e-14	2.47871e-13
hsapMXE25029012	TPM2	2901	1.16834e-14	2.47871e-13
hsapMXE24765518	CYP4F3	1454	1.20134e-14	2.49971e-13
hsap00001412	CSDA	715	1.54112e-14	3.0552e-13
hsapMXE24824559	CSDA	715	1.54112e-14	3.0552e-13
hsap00003982	ATP10B	2328	1.55301e-14	3.0552e-13
hsap00004504	ELN	2684	1.75945e-14	3.39951e-13
hsap00000719	FGFR2	333	2.04291e-14	3.87794e-13
hsapMXE24868446	AMBP	2876	2.3925e-14	4.46325e-13
hsap00003951	PALLD	2305	2.48005e-14	4.54815e-13
hsapMXE25022637	RAB6A	526	3.22299e-14	5.62464e-13
hsapMXE24879545	RAB6A	526	3.22299e-14	5.62464e-13
hsapMXE24882969	VCL	460	3.17906e-14	5.62464e-13
hsapMXE24989007	TTN	1579	3.57033e-14	6.1319e-13
hsapMXE25000471	CT45A4	2997	4.48183e-14	7.5771e-13
hsapMXE24999085	TPM3	50	7.40023e-14	1.21319e-12
hsapMXE25004163	TPM3	50	7.40023e-14	1.21319e-12
hsap00003488	DLG1	2006	1.47199e-13	2.37715e-12
hsapMXE25021610	SBSN	1375	2.51517e-13	4.00208e-12
hsapMXE24764304	CACNA1B	2989	2.72409e-13	4.27168e-12
hsap00002544	PSG11	1362	3.08852e-13	4.77397e-12
hsapMXE25036180	DMBT1	499	3.35162e-13	5.09602e-12
hsapMXE24968084	TCF7L2	489	3.39107e-13	5.09602e-12
hsap00003772	GYPA	2198	3.47613e-13	5.15229e-12
hsap00003492	MUC4	2008	4.25046e-13	6.21486e-12
hsap00000013	LEMD1	11	5.21073e-13	7.51735e-12
hsap00004381	SMOC2	2597	5.40416e-13	7.69382e-12
hsapMXE24760557	FGFR3	2258	6.04371e-13	8.49258e-12
hsapMXE25036111	DMBT1	501	6.34973e-13	8.80822e-12
hsap00003855	SLIT2	2265	9.72962e-13	1.33259e-11
hsap00004055	DDX4	2392	1.23032e-12	1.66401e-11
hsapMXE24956631	PRODH2	1374	1.31417e-12	1.75547e-11
hsap00003796	ADH1B	2221	1.89089e-12	2.49506e-11
hsap00003969	PDLIM7	2318	2.14257e-12	2.79309e-11
hsap00004466	IGF2BP3	2657	2.3427e-12	3.01762e-11
hsapMXE24851201	DTNA	1313	3.58634e-12	4.5652e-11
hsap00003903	PDLIM5	2286	4.77053e-12	6.00199e-11
hsap00002721	LSR	1468	5.60283e-12	6.94751e-11
hsapMXE25006401	EYA4	2580	5.65047e-12	6.94751e-11
hsap00002310	FLOT2	1201	5.98251e-12	7.1923e-11
hsapMXE24893462	FLOT2	1201	5.98251e-12	7.1923e-11
hsapMXE24832245	SLC7A2	2808	6.54776e-12	7.78536e-11
hsap00000992	DMBT1	499	6.90734e-12	8.12364e-11
hsapMXE24803833	CYP4F2	1387	6.9932e-12	8.13618e-11
hsapMXE24865782	MAPK14	2540	1.00123e-11	1.14035e-10
hsapMXE24992758	MAPK14	2540	1.00123e-11	1.14035e-10
hsap00004382	PTPRN2	2598	1.10675e-11	1.2474e-10
hsap00002219	CMIP	1153	1.24531e-11	1.37492e-10
hsapMXE25020730	CMIP	1153	1.24531e-11	1.37492e-10
hsapMXE24880614	SLC7A2	2808	1.45633e-11	1.59166e-10
hsapMXE24932154	ABI3BP	2048	1.48793e-11	1.60994e-10
hsap00001972	PPP1R14D	992	1.50548e-11	1.6128e-10
hsap00004624	DPP6	2745	1.6251e-11	1.72388e-10
hsap00001289	SLC41A2	662	1.97048e-11	2.06996e-10
hsapMXE24895065	MGAM	2731	2.04224e-11	2.12471e-10
hsapMXE24827317	TCF7L2	489	2.37418e-11	2.44653e-10
hsap00003487	DLG1	2006	2.90281e-11	2.96306e-10
hsap00001528	HMGA2	771	3.03688e-11	3.07094e-10
hsap00003900	GRID2	2285	3.30898e-11	3.31511e-10
hsap00000554	CACNA1E	255	3.67723e-11	3.65024e-10
hsapMXE24759481	COL5A1	2975	3.88199e-11	3.81847e-10
hsap00003369	COL6A2	1939	4.39103e-11	4.28027e-10
hsapMXE25036071	DMBT1	501	5.61111e-11	5.42074e-10
hsap00000482	CEPT1	215	6.40298e-11	6.07721e-10
hsapMXE24771263	CEPT1	215	6.40298e-11	6.07721e-10
hsapMXE24856947	MUC1	47	6.52903e-11	6.14297e-10
hsap00001527	HMGA2	770	7.36687e-11	6.87151e-10
hsap00004353	DCBLD1	2572	7.53785e-11	6.9709e-10
hsap00003536	HGD	2041	7.7725e-11	7.12699e-10
hsap00003370	COL6A2	1939	8.40097e-11	7.60182e-10
hsap00002141	RBFOX1	1096	8.43086e-11	7.60182e-10
hsapMXE24913687	ACOX1	1165	8.61295e-11	7.62811e-10
hsapMXE24845476	ACOX1	1165	8.61295e-11	7.62811e-10
hsap00003228	SLC4A11	1849	8.68641e-11	7.62811e-10
hsapMXE24988990	TTN	1579	8.74201e-11	7.62811e-10
hsap00001097	USH1C	556	9.15618e-11	7.92559e-10
hsapMXE25036082	DMBT1	501	1.2333e-10	1.05907e-09
hsap00004156	TRDN	2448	1.52382e-10	1.29825e-09
hsapMXE24765161	GRIA2	2301	2.47912e-10	2.09563e-09
hsapMXE24955670	SCN2A	1764	2.71577e-10	2.27788e-09
hsapMXE24799696	GLRA2	3044	3.00797e-10	2.50356e-09
hsapMXE24818756	RBFOX1	1097	3.0415e-10	2.51214e-09
hsap00003717	COL6A6	2158	3.13547e-10	2.57014e-09
hsap00002417	CCBE1	1275	4.71158e-10	3.83303e-09
hsap00002438	DSC1	1289	4.96536e-10	4.00934e-09
hsapMXE24988846	TTN	1581	5.30761e-10	4.25396e-09
hsap00002831	IQCA1	1532	6.01028e-10	4.78171e-09
hsapMXE24882463	TTN	1580	6.60273e-10	5.21471e-09
hsapMXE24764592	CACNA1D	2128	6.73894e-10	5.28372e-09
hsap00000405	ARHGEF10L	168	6.89644e-10	5.36831e-09
hsapMXE24897477	DSC1	1289	7.02126e-10	5.38794e-09
hsap00002517	LILRA4	1335	7.01439e-10	5.38794e-09
hsap00002079	NETO2	1065	7.78024e-10	5.92832e-09
hsap00003901	PDLIM5	2286	9.51039e-10	7.14797e-09
hsap00004496	C7orf10	2677	9.51301e-10	7.14797e-09
hsap00003968	PDLIM7	2318	1.00139e-09	7.47244e-09
hsap00004993	GFI1B	2971	1.05931e-09	7.85051e-09
hsap00003543	ABI3BP	2048	1.17356e-09	8.63801e-09
hsapMXE24938750	MAPT	1246	1.19198e-09	8.71434e-09
hsapMXE24830944	NEB	1641	1.21509e-09	8.82364e-09
hsap00004021	PPAP2A	2369	1.22714e-09	8.8518e-09
hsapMXE24932150	ABI3BP	2047	1.3069e-09	9.36468e-09
hsap00003902	PDLIM5	2286	1.5823e-09	1.11172e-08
hsapMXE25036101	DMBT1	501	1.5809e-09	1.11172e-08
hsap00004674	SCARA5	2786	1.57495e-09	1.11172e-08
hsapMXE24932142	ABI3BP	2047	1.62356e-09	1.13335e-08
hsapMXE24932147	ABI3BP	2047	1.99056e-09	1.38063e-08
hsap00004893	WNK2	2930	2.08716e-09	1.43841e-08
hsap00002559	PRODH2	1374	2.1209e-09	1.45242e-08
hsapMXE24932145	ABI3BP	2047	2.34754e-09	1.59751e-08
hsap00004678	PEBP4	2789	3.09823e-09	2.08217e-08
hsapMXE24762604	MYL2	658	3.08495e-09	2.08217e-08
hsap00004586	CCDC136	2724	3.31118e-09	2.21154e-08
hsap00021863	TTN	1581	3.37961e-09	2.2434e-08
hsap00004510	GTF2I	2688	4.2066e-09	2.77533e-08
hsap00004511	GTF2I	2688	4.26765e-09	2.79854e-08
hsap00003280	COL9A3	1890	5.53461e-09	3.6075e-08
hsap00004155	TRDN	2451	5.81277e-09	3.76612e-08
hsap00038626	DAZ3	3097	6.49723e-09	4.18453e-08
hsap00004179	COL12A1	2466	7.06003e-09	4.4935e-08
hsap00002870	TTN	1580	7.04018e-09	4.4935e-08
hsapMXE24992889	MAPK8	435	7.34585e-09	4.62105e-08
hsapMXE24992877	MAPK8	435	7.34585e-09	4.62105e-08
hsapMXE24882404	TTN	1581	7.67012e-09	4.79715e-08
hsapMXE24895098	MGAM	2730	7.83083e-09	4.86951e-08
hsap00004999	COL5A1	2975	8.41482e-09	5.20276e-08
hsap00002478	DCC	1318	9.05466e-09	5.56656e-08
hsapMXE24798568	SLC8A1	1679	1.01323e-08	6.19389e-08
hsap00004157	TRDN	2451	1.06419e-08	6.46886e-08
hsapMXE24890848	EYA4	2580	1.13937e-08	6.88714e-08
hsapMXE24885711	PPAP2A	2369	1.3923e-08	8.36926e-08
hsapMXE24880942	SNAP25	1861	1.54955e-08	9.26304e-08
hsapMXE24892117	KIF1A	1524	1.61478e-08	9.59993e-08
hsapMXE24988913	TTN	1581	1.66579e-08	9.84911e-08
hsap00003998	SPOCK1	2339	1.68545e-08	9.91116e-08
hsap00001731	COL4A2	874	1.79781e-08	1.05148e-07
hsapMXE25032553	KassiopeiaGeneID761736	885	2.10899e-08	1.22684e-07
hsap00028913	COL25A1	2215	2.29507e-08	1.32795e-07
hsap00003198	SLC13A3	1825	2.46404e-08	1.41813e-07
hsap00003752	PDLIM3	2183	2.54811e-08	1.45876e-07
hsapMXE24777768	U2AF1	1906	3.07708e-08	1.73407e-07
hsap00005044	EGFL7	2982	3.05682e-08	1.73407e-07
hsapMXE24910031	U2AF1	1906	3.07708e-08	1.73407e-07
hsap00003424	RAB36	1971	3.46106e-08	1.94034e-07
hsapMXE24828712	SCN5A	2086	3.63825e-08	2.02917e-07
hsapMXE24932137	ABI3BP	2047	4.54627e-08	2.5226e-07
hsapMXE24797285	ATP8A1	2238	5.23053e-08	2.88746e-07
hsapMXE24792244	GRIA2	2301	6.09903e-08	3.34982e-07
hsap00005146	DLG3	3057	6.18592e-08	3.3634e-07
hsap00038627	DAZ3	3097	6.15675e-08	3.3634e-07
hsapMXE24828447	NRG1	2821	7.15558e-08	3.87117e-07
hsap00000872	CACNB2	424	7.645e-08	4.11537e-07
hsapMXE24830005	WDR46	2491	8.12864e-08	4.3326e-07
hsap00004209	WDR46	2491	8.12864e-08	4.3326e-07
hsap00003751	PDLIM3	2183	8.38506e-08	4.4194e-07
hsap00000782	SORBS1	364	8.33594e-08	4.4194e-07
hsap00003610	SRGAP3	2099	8.41402e-08	4.4194e-07
hsap00003344	PDE9A	1927	8.69936e-08	4.5472e-07
hsap00001454	PDE3A	737	8.89913e-08	4.62926e-07
hsapMXE24932138	ABI3BP	2047	9.06674e-08	4.65874e-07
hsapMXE24932134	ABI3BP	2047	9.0078e-08	4.65874e-07
hsapMXE24765165	GRIA1	2424	9.08497e-08	4.65874e-07
hsap00003898	CCSER1	2283	9.44704e-08	4.82155e-07
hsap00000465	ABCD3	207	9.70677e-08	4.88499e-07
hsapMXE24879490	ABCD3	207	9.70677e-08	4.88499e-07
hsapMXE25033168	KIR2DL2	1503	9.66728e-08	4.88499e-07
hsapMXE24881814	TCF3	1424	1.00111e-07	5.01482e-07
hsapMXE24856954	MUC1	47	1.01681e-07	5.07e-07
hsap00001096	USH1C	556	1.0256e-07	5.09036e-07
hsapMXE24982344	COL12A1	2466	1.07313e-07	5.30195e-07
hsap00000412	CNKSR1	174	1.11817e-07	5.49937e-07
hsapMXE24893781	KIF5C	1758	1.18175e-07	5.78574e-07
hsap00003759	2017-03-01	2190	1.24059e-07	6.0465e-07
hsap00000816	CTNNA3	388	1.26598e-07	6.14255e-07
hsap00004597	MGAM	2731	1.30091e-07	6.28385e-07
hsapMXE24914156	GRIA3	3082	1.34524e-07	6.46909e-07
hsap00001990	RYR3	1006	1.48015e-07	7.08638e-07
hsapMXE24905410	ATP8A1	2238	1.52588e-07	7.27314e-07
hsap00004352	DCBLD1	2571	1.60454e-07	7.61452e-07
hsapMXE24911145	SCN3A	1614	1.65631e-07	7.82589e-07
hsapMXE24882408	TTN	1581	1.90672e-07	8.96988e-07
hsapMXE24955897	SLC8A1	1679	1.91939e-07	8.99037e-07
hsap00002561	SBSN	1375	2.1685e-07	1.01134e-06
hsap00001483	SCN8A	752	2.35003e-07	1.0913e-06
hsapMXE24825534	RAP1GAP	131	2.37516e-07	1.09826e-06
hsapMXE24882426	TTN	1581	2.47885e-07	1.13823e-06
hsapMXE24799687	GLRA2	3044	2.48265e-07	1.13823e-06
hsap00000274	CSMD2	116	2.53031e-07	1.15519e-06
hsap00000085	MUC1	47	2.66689e-07	1.21243e-06
hsap00002822	KIF1A	1524	2.80953e-07	1.27193e-06
hsap00001347	ITGA7	689	3.03434e-07	1.36798e-06
hsap00003600	NGLY1	2092	3.17468e-07	1.41358e-06
hsap00005145	DLG3	3057	3.15324e-07	1.41358e-06
hsap00003599	NGLY1	2092	3.17468e-07	1.41358e-06
hsap00004665	FGFR1	2781	3.50223e-07	1.5467e-06
hsapMXE24840768	FGFR1	2781	3.50223e-07	1.5467e-06
hsap00003229	SIRPB1	1852	3.62701e-07	1.59529e-06
hsap00004812	AMBP	2876	4.49451e-07	1.96091e-06
hsap00002567	SLC7A9	1379	4.48087e-07	1.96091e-06
hsap00003064	MYO3B	1767	5.20255e-07	2.26071e-06
hsap00002302	CACNB1	1195	5.32556e-07	2.3049e-06
hsapMXE24835205	CACNA1C	728	5.67249e-07	2.44527e-06
hsapMXE24852267	CYP4F3	1454	5.70781e-07	2.45073e-06
hsap00000084	MEF2D	46	5.7763e-07	2.46061e-06
hsapMXE24903724	MEF2D	46	5.7763e-07	2.46061e-06
hsapMXE24795810	ACTN2	319	5.98078e-07	2.53773e-06
hsap00005054	CACNA1B	2989	6.40878e-07	2.70871e-06
hsap00002566	SLC7A9	1380	6.84785e-07	2.88302e-06
hsap00004596	MGAM	2730	7.2865e-07	3.05581e-06
hsap00004424	BAIAP2L1	2628	8.07761e-07	3.36222e-06
hsap00002226	SPIRE2	1158	8.07928e-07	3.36222e-06
hsapMXE24853702	CALU	2723	8.53945e-07	3.5266e-06
hsapMXE24853701	CALU	2723	8.53945e-07	3.5266e-06
hsap00003242	MACROD2	1864	8.69492e-07	3.57715e-06
hsapMXE25032538	KassiopeiaGeneID761736	885	8.80572e-07	3.60901e-06
hsapMXE24799343	GRIA1	2424	9.72201e-07	3.96952e-06
hsap00000014	KIF14	12	1.19955e-06	4.86112e-06
hsap00002450	PIEZO2	1296	1.19653e-06	4.86112e-06
hsap00002351	SLC47A1	1229	1.21205e-06	4.89344e-06
hsap00004369	MTHFD1L	2587	1.21934e-06	4.90457e-06
hsap00003277	PHACTR3	1887	1.31917e-06	5.28645e-06
hsap00000645	DNAH14	299	1.41962e-06	5.66799e-06
hsap00001282	MYL2	658	1.52544e-06	6.0681e-06
hsapMXE25032549	KassiopeiaGeneID761736	885	1.55082e-06	6.14648e-06
hsap00000873	CACNB2	424	1.69163e-06	6.68008e-06
hsapMXE24894063	NEB	1621	1.70377e-06	6.70355e-06
hsapMXE24982339	COL12A1	2466	1.80527e-06	7.07719e-06
hsap00000948	LDB3	472	1.91231e-06	7.46976e-06
hsap00004791	NOTCH1	2859	2.01089e-06	7.82655e-06
hsap00004049	CCDC152	2388	2.16412e-06	8.39276e-06
hsapMXE24819236	IMPDH1	2612	2.19572e-06	8.4849e-06
hsapMXE24978378	CDK11B	145	2.37613e-06	9.14937e-06
hsapMXE25022008	COL25A1	2215	2.58929e-06	9.9348e-06
hsapMXE24975616	DTNA	1313	2.7879e-06	1.0659e-05
hsap00001346	ITGA7	689	2.83343e-06	1.0795e-05
hsapMXE24882409	TTN	1581	3.02207e-06	1.14733e-05
hsapMXE24800982	CACNA1A	1392	3.11813e-06	1.17966e-05
hsapMXE24765173	GRIA3	3082	3.23e-06	1.21772e-05
hsap00002643	PTPRS	1415	3.55334e-06	1.33497e-05
hsap00004368	UST	2586	3.97971e-06	1.48998e-05
hsap00003779	CAMK2D	2205	4.06154e-06	1.51017e-05
hsapMXE24862692	CAMK2D	2205	4.06154e-06	1.51017e-05
hsap00003023	DYSF	1732	4.11459e-06	1.52465e-05
hsapMXE24775321	P4HA1	383	4.34667e-06	1.59969e-05
hsapMXE24819317	P4HA1	383	4.34667e-06	1.59969e-05
hsapMXE24882535	TTN	1579	4.39164e-06	1.61076e-05
hsap00002116	MSLN	1083	4.46543e-06	1.6323e-05
hsap00004742	C8orf34	2835	4.52995e-06	1.6503e-05
hsapMXE24761758	PHKB	1121	4.92404e-06	1.78188e-05
hsapMXE24779667	PHKB	1121	4.92404e-06	1.78188e-05
hsap00004017	PDE4D	2365	5.06966e-06	1.82846e-05
hsap00002481	NEDD4L	1319	5.15918e-06	1.85456e-05
hsap00003681	ARGFX	2147	5.26393e-06	1.87973e-05
hsap00038649	DAZ1	3098	5.26393e-06	1.87973e-05
hsap00031854	COL21A1	2476	5.45878e-06	1.94289e-05
hsap00002299	IKZF3	1192	5.75493e-06	2.04158e-05
hsap00000874	CACNB2	424	5.86363e-06	2.07335e-05
hsap00003308	FTCD	1901	6.27836e-06	2.21276e-05
hsap00000395	TNFRSF8	160	6.42261e-06	2.25626e-05
hsapMXE24992020	GNAO1	1126	6.7086e-06	2.34909e-05
hsap00002697	MRI1	1451	6.81683e-06	2.37164e-05
hsap00002698	MRI1	1451	6.81683e-06	2.37164e-05
hsap00000752	SH3PXD2A	348	6.99417e-06	2.42554e-05
hsapMXE24817234	TCF3	1424	7.86641e-06	2.71932e-05
hsap00003056	KIF5C	1758	7.90848e-06	2.72515e-05
hsap00001074	PHF21A	544	7.97189e-06	2.72961e-05
hsap00001073	PHF21A	544	7.97189e-06	2.72961e-05
hsap00003845	FGFR3	2258	8.249e-06	2.80673e-05
hsap00004185	KassiopeiaGeneID761756	2474	8.24625e-06	2.80673e-05
hsap00003609	SRGAP3	2099	8.4185e-06	2.85543e-05
hsap00005125	XG	3041	8.46386e-06	2.86184e-05
hsap00004683	PSD3	2791	8.69615e-06	2.93122e-05
hsap00000223	SLC44A5	92	1.07338e-05	3.60681e-05
hsapMXE24886357	ADAM23	1788	1.09848e-05	3.67975e-05
hsapMXE24932135	ABI3BP	2047	1.21715e-05	4.06469e-05
hsap00002898	NEB	1621	1.23921e-05	4.11296e-05
hsapMXE24783373	SCN2A	1764	1.23915e-05	4.11296e-05
hsap00002306	SSH2	1198	1.27746e-05	4.22694e-05
hsap00003399	IL2RB	1952	1.42953e-05	4.71571e-05
hsap00001022	DLG2	521	1.44706e-05	4.75903e-05
hsap00001154	FAR1	582	1.51208e-05	4.9428e-05
hsapMXE24971296	FAR1	582	1.51208e-05	4.9428e-05
hsap00001797	TMED10	905	1.62091e-05	5.25327e-05
hsap00002920	AFF3	1661	1.62162e-05	5.25327e-05
hsapMXE24910367	TMED10	905	1.62091e-05	5.25327e-05
hsapMXE24822332	CD209	1412	1.68962e-05	5.45721e-05
hsapMXE24803242	CACNA1D	2128	1.70979e-05	5.50593e-05
hsap00001981	FMN1	997	1.76356e-05	5.66224e-05
hsap00000119	GNAT2	73	1.82495e-05	5.84199e-05
hsap00002163	IL21R	1114	1.85664e-05	5.92592e-05
hsap00003206	SOGA1	1831	1.97922e-05	6.29859e-05
hsap00002768	AP2A1	1493	2.06046e-05	6.53789e-05
hsap00001760	KassiopeiaGeneID761736	885	2.1615e-05	6.83844e-05
hsapMXE24987630	PTPRS	1415	2.25118e-05	7.10139e-05
hsapMXE24859147	ACSL6	2342	2.26131e-05	7.11261e-05
hsap00002923	SNRNP200	1663	2.35219e-05	7.34715e-05
hsap00002919	AFF3	1660	2.35625e-05	7.34715e-05
hsapMXE24919181	SNRNP200	1663	2.35219e-05	7.34715e-05
hsapMXE24903621	SLC25A3	782	2.46014e-05	7.62713e-05
hsapMXE24877186	SLC25A3	782	2.46014e-05	7.62713e-05
hsap00003630	FBXL2	2112	2.5055e-05	7.74558e-05
hsapMXE24779601	RYR3	1006	2.73188e-05	8.42134e-05
hsap00000332	ENO1	136	2.74997e-05	8.4291e-05
hsapMXE24867412	ENO1	136	2.74997e-05	8.4291e-05
hsapMXE24829695	FGFR3	2258	2.98198e-05	9.11441e-05
hsap00000805	KCNMA1	380	3.20283e-05	9.76186e-05
hsap00001021	DLG2	521	3.21371e-05	9.76751e-05
hsapMXE24859103	ACSL6	2342	3.22517e-05	9.77489e-05
hsapMXE24932140	ABI3BP	2047	3.50515e-05	0.000105938
hsap00004469	ISPD	2659	3.51877e-05	0.000106053
hsap00004788	EXD3	2857	3.79593e-05	0.000114089
hsap00005201	FAM122C	3084	3.86744e-05	0.000115916
hsapMXE24956630	PRODH2	1374	4.06652e-05	0.000121546
hsap00003426	EMID1	1973	4.75296e-05	0.000141382
hsapMXE25018649	IKZF3	1192	4.7563e-05	0.000141382
hsap00001227	ZBTB16	629	4.95951e-05	0.000147019
hsapMXE25013386	PPAP2A	2369	4.99596e-05	0.000147695
hsapMXE24792355	SIRPB1	1852	5.11514e-05	0.0001507
hsap00000845	ABI1	405	5.12548e-05	0.0001507
hsap00001643	NEK5	828	5.63493e-05	0.000165033
hsapMXE24894440	PKP2	710	5.64345e-05	0.000165033
hsapMXE24813641	MEF2C	2357	6.08401e-05	0.00017696
hsapMXE24875373	MEF2C	2357	6.08401e-05	0.00017696
hsap00000392	CAMTA1	157	6.80503e-05	0.000197401
hsapMXE24806717	CACNA1C	727	6.82983e-05	0.00019759
hsap00002589	DNMT1	1396	6.86548e-05	0.000198092
hsapMXE24981630	SLC8A3	909	7.14151e-05	0.000205508
hsapMXE24997534	RBFOX1	1097	7.27194e-05	0.000208707
hsap00003314	PTTG1IP	1905	7.50068e-05	0.000213572
hsapMXE24892231	PTTG1IP	1905	7.50068e-05	0.000213572
hsapMXE24882427	TTN	1581	7.47446e-05	0.000213572
hsap00000947	LDB3	472	7.57501e-05	0.000215122
hsap00004592	CALD1	2727	7.74926e-05	0.000219495
hsap00001997	RAD51	1010	8.22806e-05	0.000232448
hsapMXE24936399	EGFL7	2982	8.52454e-05	0.000240197
hsap00001409	PKP2	710	8.59727e-05	0.000241617
hsap00004626	ZC3H3	2747	8.80187e-05	0.000246726
hsapMXE24875352	SLC3A2	606	8.93897e-05	0.000249922
hsapMXE24979739	C8orf34	2835	0.000100923	0.00028144
hsapMXE24848528	C16orf95	1050	0.000104448	0.000290521
hsapMXE24877855	MAPK10	2224	0.000104945	0.000291156
hsap00002459	PTPRM	1302	0.000105807	0.000292795
hsap00004378	SYTL3	2594	0.000111236	0.000307035
hsap00003012	EPCAM	1726	0.000113832	0.000313401
hsap00003403	RBFOX2	1955	0.000118316	0.00032492
hsapMXE25000414	VPS13B	2844	0.000127416	0.000349024
hsap00001198	RTN3	608	0.000130033	0.000354398
hsapMXE24930201	RPGRIP1L	1061	0.00012981	0.000354398
hsap00001637	DIS3	825	0.000137235	0.00037215
hsap00001636	DIS3	825	0.000137235	0.00037215
hsap00002779	LILRB1	1500	0.000140964	0.000381307
hsapMXE25032856	KIR2DL2	1503	0.000165259	0.00044591
hsap00001443	TEAD4	730	0.000168176	0.000452653
hsapMXE25031818	KassiopeiaGeneID761699	63	0.000179168	0.000481043
hsap00003684	KALRN	2150	0.000180177	0.000482554
hsapMXE24977365	SLC8A3	909	0.000189285	0.000505151
hsap00000203	COL24A1	88	0.000189548	0.000505151
hsap00004735	CHD7	2829	0.000195054	0.000518547
hsap00000701	ACTN2	319	0.00021061	0.00055853
hsapMXE24830913	NEB	1641	0.000216744	0.000573391
hsap00000275	CSMD2	116	0.000242293	0.000639418
hsap00004225	GPLD1	2505	0.000244759	0.000644354
hsap00002884	STK39	1611	0.000263469	0.000688583
hsap00001390	ENDOU	702	0.000262625	0.000688583
hsapMXE24917646	STK39	1611	0.000263469	0.000688583
hsapMXE24855345	NUDT3	2489	0.000265488	0.000692189
hsapMXE24974675	UBASH3B	637	0.000301593	0.000784431
hsap00002057	C16orf95	1050	0.000305532	0.00079277
hsap00001792	CEP128	902	0.000349649	0.000905073
hsapMXE25019596	SCN5A	2086	0.000354592	0.000915677
hsap00000372	CDK11B	145	0.000356637	0.000918764
hsap00001862	GPATCH2L	939	0.00036381	0.000932801
hsap00001861	GPATCH2L	939	0.00036381	0.000932801
hsap00002899	NEB	1620	0.000417202	0.00106717
hsap00002780	LILRB1	1500	0.000418545	0.00106808
hsap00003041	TMEM87B	1748	0.000445252	0.0011309
hsapMXE24974529	TMEM87B	1748	0.000445252	0.0011309
hsapMXE24880291	SCN9A	1612	0.000450251	0.00114092
hsap00002638	CD209	1412	0.000460368	0.00116383
hsapMXE24785546	TNNT3	572	0.000467804	0.00117987
hsapMXE25036481	KLRC2	717	0.000474454	0.00119386
hsap00002637	CD209	1412	0.000503952	0.00126514
hsapMXE24800514	HP	1144	0.000509912	0.00127714
hsap00002055	CBFA2T3	1048	0.000543655	0.00135851
hsap00003852	STK32B	2263	0.000568256	0.0014135
hsap00000326	RAP1GAP	131	0.000568272	0.0014135
hsap00004774	BAI1	2850	0.000575337	0.00142779
hsap00000235	LRP8	101	0.000600818	0.00148761
hsap00002985	HADHB	1714	0.000622986	0.00149461
hsap00003267	CSE1L	1880	0.000622986	0.00149461
hsap00004173	SNX14	2462	0.000622986	0.00149461
hsapMXE24851186	DTNA	1313	0.000622986	0.00149461
hsapMXE24967688	HID1	1167	0.000622986	0.00149461
hsapMXE24865790	CSE1L	1880	0.000622986	0.00149461
hsapMXE24959300	MMS19	358	0.000622986	0.00149461
hsapMXE24781750	AGAP1	1803	0.000622986	0.00149461
hsapMXE24951661	SNX14	2462	0.000622986	0.00149461
hsapMXE24760745	HADHB	1714	0.000622986	0.00149461
hsapMXE24955563	GNAO1	1127	0.000622986	0.00149461
hsapMXE24879024	PTPRN2	2598	0.000622986	0.00149461
hsapMXE24929310	CAMTA1	157	0.000622986	0.00149461
hsapMXE24955560	GNAO1	1127	0.000622986	0.00149461
hsap00000804	DLG5	377	0.000665784	0.00159051
hsap00004340	DDX43	2565	0.000665897	0.00159051
hsapMXE24921920	MBD1	1280	0.000701877	0.00166908
hsapMXE24856686	MBD1	1280	0.000701877	0.00166908
hsap00002656	PCSK4	1425	0.000729533	0.00173104
hsapMXE24842216	SCN8A	752	0.000764348	0.00180968
hsap00001197	SLC3A2	606	0.000782956	0.00184969
hsap00002054	FANCA	1047	0.000821043	0.00193544
hsapMXE24955635	HP	1144	0.000845788	0.00198944
hsap00002227	RAB40B	1159	0.000880158	0.00206579
hsap00004916	ZNF618	2944	0.000896667	0.00209545
hsap00000644	CNIH3	298	0.00089613	0.00209545
hsap00003185	ATG4B	1814	0.000904009	0.00210352
hsapMXE25014254	ATG4B	1814	0.000904009	0.00210352
hsapMXE24801056	CACNA1A	1392	0.000908132	0.00210858
hsap00005074	AIFM1	3005	0.00100123	0.00231978
hsap00004389	TPK1	2602	0.00106988	0.00247352
hsap00002885	SCN9A	1612	0.00114622	0.00264437
hsapMXE25031720	KassiopeiaGeneID761699	63	0.00117324	0.00270094
hsap00003393	NFAM1	1947	0.0012102	0.00278013
hsapMXE24986773	SNAP25	1861	0.00127727	0.00292797
hsap00004570	CUX1	2714	0.0014174	0.00322868
hsapMXE25031816	KassiopeiaGeneID761699	63	0.00141577	0.00322868
hsapMXE24871803	CUX1	2714	0.0014174	0.00322868
hsap00004374	VIP	2590	0.00142731	0.00324443
hsap00031855	COL21A1	2476	0.00143615	0.00325768
hsap00003215	RRBP1	1839	0.00144424	0.00326917
hsap00003022	DYSF	1733	0.00152957	0.0034551
hsap00002429	DYM	1283	0.00156515	0.00352078
hsapMXE24940506	DYM	1283	0.00156515	0.00352078
hsap00001440	CACNA1C	727	0.00159042	0.0035702
hsap00004214	HLADRB1	2498	0.00167689	0.00374103
hsap00000086	MUC1	47	0.00167426	0.00374103
hsapMXE25038225	HLADRB1	2498	0.00167689	0.00374103
hsapMXE24810417	AIFM1	3005	0.00171027	0.00380764
hsap00003119	ADAM23	1788	0.0017514	0.0038912
hsap00002293	BRCA1	1188	0.00181018	0.00401356
hsap00001830	SLC25A21	916	0.00202337	0.00447708
hsapMXE24984363	COL13A1	450	0.00206992	0.00457072
hsapMXE25031724	KassiopeiaGeneID761699	62	0.00210595	0.00464082
hsapMXE24936400	EGFL7	2982	0.00214513	0.00471754
hsap00001190	STX3	602	0.00217845	0.00477142
hsapMXE24843011	STX3	602	0.00217845	0.00477142
hsap00002925	ANKRD36C	1666	0.00219288	0.00479333
hsapMXE24769669	DNM1	2963	0.00235569	0.00513883
hsap00002208	FUK	1142	0.00236229	0.00514286
hsapMXE24774620	KCNMA1	380	0.00238695	0.00518609
hsap00004762	VPS13B	2844	0.00253561	0.00549806
hsapMXE24976750	CALD1	2727	0.00260792	0.00563228
hsap00001214	RELT	618	0.00260665	0.00563228
hsap00002183	GNAO1	1127	0.00272822	0.00588036
hsap00004370	MTHFD1L	2588	0.00288888	0.00621426
hsap00003981	SLIT3	2324	0.00295759	0.00633704
hsap00002461	SOGA2	1304	0.00295767	0.00633704
hsapMXE24985077	COL13A1	448	0.00325554	0.00696145
hsap00001299	DCN	670	0.00329011	0.00700767
hsapMXE24989871	DCN	670	0.00329011	0.00700767
hsapMXE24988793	TTN	1572	0.0034006	0.00722878
hsap00003121	ARPC2	1790	0.00347418	0.00735629
hsapMXE24902350	ARPC2	1790	0.00347418	0.00735629
hsapMXE24875103	MAP2	1789	0.00349024	0.00737585
hsap00004143	KassiopeiaGeneID750165	2441	0.00353141	0.00744831
hsap00005120	CD99	3039	0.00367239	0.00770064
hsap00002074	RPGRIP1L	1061	0.0036701	0.00770064
hsapMXE24875490	CD99	3039	0.00367239	0.00770064
hsapMXE24997392	AIFM1	3005	0.00369169	0.00772614
hsapMXE24903717	MEF2B	1384	0.00407086	0.00848684
hsap00002522	LILRB5	1343	0.00406436	0.00848684
hsapMXE24955600	GNAO1	1126	0.00409095	0.00851233
hsap00002512	GP6	1332	0.00418723	0.00869593
hsap00004411	RASA4	2619	0.00458807	0.00951015
hsapMXE24978411	CDK11B	145	0.00465483	0.00963008
hsap00003500	IGF2BP2	2015	0.00495058	0.0102224
hsapMXE24810634	MEF2A	1045	0.00505084	0.0103898
hsap00002051	MEF2A	1045	0.00505084	0.0103898
hsapMXE24894762	LRP8	101	0.005314	0.0109103
hsapMXE25032544	KassiopeiaGeneID761736	885	0.00568558	0.0116511
hsapMXE25031803	KassiopeiaGeneID761699	62	0.00570542	0.0116697
hsap00005132	GK	3047	0.00594724	0.0121413
hsap00003799	MAPK10	2224	0.00600981	0.012246
hsap00001297	FGD6	668	0.00658911	0.0134012
hsap00004373	VIP	2590	0.0070707	0.0143537
hsapMXE24773825	ARGFX	2147	0.00732319	0.0146735
hsap00003980	SLIT3	2324	0.00725676	0.0146735
hsapMXE25011440	IFT20	1203	0.00732319	0.0146735
hsapMXE25012261	SPDYE1	2678	0.00732319	0.0146735
hsapMXE24870103	COL4A2	874	0.00732319	0.0146735
hsap00005067	KassiopeiaGeneID761596	3001	0.00732005	0.0146735
hsapMXE24819164	DDX4	2392	0.00732319	0.0146735
hsap00003611	RAD18	2100	0.00736549	0.014731
hsap00002379	MAPT	1246	0.00794677	0.0158642
hsap00002119	SLC9A3R2	1086	0.008074	0.0160885
hsapMXE25032541	KassiopeiaGeneID761736	885	0.00838261	0.0166728
hsap00002653	TCF3	1424	0.00841513	0.0166846
hsap00004436	GATSL2	2638	0.00841938	0.0166846
hsap00000376	AGRN	148	0.00853368	0.0168802
hsap00003999	P4HA2	2341	0.00867142	0.0171213
hsap00002303	CACNB1	1195	0.00878178	0.0173076
hsap00003687	CHCHD6	2153	0.00903583	0.0177437
hsapMXE24971689	CHCHD6	2153	0.00903583	0.0177437
hsap00001998	RAD51	1010	0.00923382	0.0180996
hsap00002758	CCDC61	1487	0.00972322	0.0190245
hsapMXE25029743	ANKRD36C	1665	0.00975657	0.0190552
hsapMXE24864786	KIR2DL2	1503	0.0100744	0.0196405
hsap00004371	MTHFD1L	2589	0.0103363	0.020115
hsap00001115	ZNF195	564	0.0104218	0.020245
hsapMXE24944981	CHFR	646	0.0109079	0.0211512
hsap00000476	ATXN7L2	211	0.0114578	0.0221777
hsap00000531	FCGR2C	243	0.01173	0.0226641
hsap00000938	PPIF	466	0.0122335	0.0235528
hsapMXE24902334	PPIF	466	0.0122335	0.0235528
hsapMXE24827984	MTHFSD	1051	0.0125649	0.0241049
hsapMXE24827982	MTHFSD	1051	0.0125649	0.0241049
hsapMXE24799521	CD55	286	0.0131048	0.0250963
hsapMXE24988778	TTN	1579	0.0134361	0.0256853
hsapMXE25031751	KassiopeiaGeneID761699	61	0.0139362	0.0265943
hsap00004230	KassiopeiaGeneID750157	2508	0.0143167	0.0272723
hsapMXE25004413	ZFPM1	1155	0.0146864	0.0279274
hsap00000903	BICC1	440	0.0155016	0.0294258
hsap00002573	MEF2B	1384	0.0159108	0.0301496
hsapMXE24894054	NEB	1621	0.0164507	0.0311184
hsap00000113	DENND2C	69	0.0167244	0.0315809
hsap00004598	CLCN1	2732	0.0170452	0.0321304
hsap00002329	ABR	1214	0.0172777	0.0324558
hsapMXE24792766	ABR	1214	0.0172777	0.0324558
hsap00001653	KIAA0226L	835	0.0182435	0.0342104
hsapMXE25031833	KassiopeiaGeneID761699	63	0.0195025	0.0365082
hsap00002050	CHD2	1044	0.0212247	0.0395951
hsapMXE24865487	CHD2	1044	0.0212247	0.0395951
hsapMXE24891348	P4HA2	2341	0.02178	0.040561
hsap00003417	CECR2	1967	0.0225703	0.0418951
hsap00003066	MYO3B	1768	0.0225738	0.0418951
hsapMXE24931013	ARHGEF12	634	0.0241989	0.0448342
hsapMXE24894660	SPOCK1	2339	0.0243683	0.045071
hsap00003778	CAMK2D	2204	0.0248426	0.0457916
hsapMXE24862674	CAMK2D	2204	0.0248426	0.0457916
hsapMXE24870396	COL6A1	1937	0.0253395	0.0466282
hsapMXE24758527	CLCN1	2732	0.0256392	0.0470996
hsap00000933	ADK	461	0.0276208	0.0491541
hsapMXE24894581	RRBP1	1839	0.0276208	0.0491541
hsap00003520	SNX4	2031	0.0276208	0.0491541
hsap00001030	FCHSD2	527	0.0276208	0.0491541
hsap00000530	FCGR2C	243	0.0274002	0.0491541
hsap00002418	TCF4	1276	0.0276208	0.0491541
hsapMXE24819622	FBRSL1	806	0.0276208	0.0491541
hsapMXE24870543	COL6A2	1939	0.0276208	0.0491541
hsapMXE24855262	ADK	461	0.0276208	0.0491541
hsapMXE24773865	SLC3A2	606	0.0276208	0.0491541
hsapMXE24924263	FCHSD2	527	0.0276208	0.0491541
hsapMXE24816139	ECD	382	0.0276208	0.0491541
hsapMXE24773620	MYLK4	2515	0.0276208	0.0491541
hsapMXE24832282	SLC25A26	2131	0.0276208	0.0491541
hsapMXE24809170	SETBP1	1316	0.0276208	0.0491541
hsapMXE24886160	SNX4	2031	0.0276208	0.0491541
hsapMXE24991079	MCU	456	0.0276208	0.0491541
hsapMXE24930269	NEDD4L	1319	0.0276208	0.0491541
hsapMXE24802378	GK	3047	0.0276208	0.0491541
hsap00003725	PCCB	2163	0.0306984	0.0545413
hsap00001058	MS4A4E	539	0.0311298	0.055217
hsap00000905	TET1	443	0.0323897	0.0573579
hsapMXE24999632	BBS5	1765	0.0329457	0.0580772
hsapMXE24770342	CHEK2	1961	0.0329461	0.0580772
hsapMXE24800696	SLC7A9	1380	0.032957	0.0580772
hsap00002521	LILRB5	1343	0.0335443	0.0589667
hsapMXE25031241	ANKRD36C	1667	0.0335707	0.0589667
hsap00004244	MYLK4	2515	0.0337086	0.059113
hsap00000766	MMS19	358	0.0342392	0.0599462
hsap00002674	PNPLA6	1435	0.0344286	0.0600834
hsapMXE24833219	PNPLA6	1435	0.0344286	0.0600834
hsapMXE25031698	KassiopeiaGeneID761699	63	0.0378418	0.0659336
hsap00005197	TMEM164	3079	0.038645	0.0672248
hsap00001179	PRR5L	596	0.0401649	0.0697567
hsap00004972	RALGPS1	2957	0.0402622	0.0698137
hsap00004400	IMPDH1	2612	0.0416825	0.0721607
hsapMXE25031779	KassiopeiaGeneID761699	60	0.0421802	0.0729057
hsap00002297	DNAJC7	1190	0.0423281	0.0729284
hsapMXE24882337	DNAJC7	1190	0.0423281	0.0729284
hsap00001774	CLMN	892	0.0424876	0.0730867
hsap00002096	ANKS3	1076	0.0456904	0.0784714
hsapMXE24790494	SCN3A	1614	0.045957	0.0788043
hsapMXE24932136	ABI3BP	2047	0.0464352	0.0794982
hsapMXE24793852	OBSCN	306	0.0477041	0.0815417
hsapMXE24882045	TGFA	1671	0.0487014	0.083115
hsap00003120	MAP2	1789	0.0497468	0.0847654
hsap00002002	AP4E1	1015	0.0499638	0.0850013
hsap00002313	IFT20	1203	0.0519528	0.0882463
hsap00003979	SLIT3	2324	0.052945	0.0897907
hsap00002335	VPS53	1218	0.0542194	0.0916647
hsapMXE24945373	VPS53	1218	0.0542194	0.0916647
hsapMXE25031723	KassiopeiaGeneID761699	61	0.0545272	0.0920412
hsap00002978	FKBP1B	1710	0.0600457	0.101198
hsapMXE25033229	KIR2DL2	1503	0.0628478	0.105756
hsap00004994	ADAMTS13	2972	0.0629584	0.105778
hsap00000502	FCGR1A	226	0.0641621	0.107633
hsap00002476	SETBP1	1316	0.0711063	0.119098
hsapMXE24763759	FCGR1A	226	0.0715306	0.119623
hsapMXE24924959	KIF14	12	0.0729672	0.121837
hsapMXE24890959	FKBP1B	1710	0.0752385	0.125436
hsapMXE24868916	BAI1	2850	0.0762515	0.126929
hsapMXE25032535	KassiopeiaGeneID761736	885	0.0766071	0.127326
hsap00005150	CHIC1	3060	0.0777999	0.12911
hsapMXE24865222	ANKS3	1076	0.0792308	0.131283
hsap00002395	TLK2	1258	0.0798081	0.131836
hsapMXE24910596	TLK2	1258	0.0798081	0.131836
hsap00000789	IDE	370	0.0805599	0.132673
hsapMXE24897660	IDE	370	0.0805599	0.132673
hsap00002933	FAM161A	1674	0.0817561	0.134438
hsapMXE25027013	FTCD	1901	0.0825776	0.135583
hsap00003166	CAPN10	1809	0.0829663	0.135809
hsapMXE24961198	CAPN10	1809	0.0829663	0.135809
hsap00001028	INTS4	524	0.0832253	0.135822
hsapMXE24978575	INTS4	524	0.0832253	0.135822
hsap00001786	FOXN3	899	0.0834299	0.135951
hsapMXE24817226	TCF3	1422	0.0844687	0.137436
hsapMXE24775334	P4HA2	2341	0.0870617	0.141443
hsap00002162	LCMT1	1113	0.0918628	0.14791
hsap00000976	TCF7L2	488	0.0918396	0.14791
hsap00004238	BLOC1S5	2512	0.0918628	0.14791
hsapMXE24873037	GNAI2	2121	0.0915989	0.14791
hsapMXE24936937	LCMT1	1113	0.0918628	0.14791
hsapMXE24852922	BLOC1S5	2512	0.0918628	0.14791
hsap00004446	VOPP1	2643	0.0922863	0.14818
hsapMXE24762949	COL17A1	340	0.0923044	0.14818
hsapMXE24930973	PSD3	2791	0.100035	0.160352
hsap00004801	DENND1A	2870	0.103076	0.164739
hsapMXE24955113	DENND1A	2870	0.103076	0.164739
hsapMXE25009216	KCNIP2	351	0.10651	0.16996
hsap00021901	TTN	1579	0.106657	0.16996
hsapMXE24894041	NEB	1620	0.107406	0.170901
hsap00001523	TSFM	767	0.108473	0.172347
hsap00003741	MFSD1	2174	0.109911	0.173612
hsapMXE25031829	KassiopeiaGeneID761699	63	0.109434	0.173612
hsapMXE24835386	MFSD1	2174	0.109911	0.173612
hsapMXE24975792	GTF2I	2688	0.10989	0.173612
hsap00001570	TCTN1	792	0.110837	0.174564
hsap00001569	TCTN1	792	0.110837	0.174564
hsapMXE24777493	AFF3	1661	0.11159	0.175495
hsapMXE24787899	RASA4	2619	0.11274	0.177046
hsap00000924	MCU	456	0.115625	0.181314
hsap00000755	KCNIP2	351	0.119795	0.18758
hsapMXE24910022	TNNT3	572	0.119991	0.187616
hsap00002654	TCF3	1422	0.122292	0.190937
hsap00002237	HID1	1167	0.123202	0.192081
hsapMXE25031716	KassiopeiaGeneID761699	63	0.129677	0.201886
hsap00003986	ANXA6	2332	0.131079	0.203482
hsapMXE24847997	ANXA6	2332	0.131079	0.203482
hsapMXE24817684	GPR107	2965	0.13407	0.207828
hsap00002221	ZFPM1	1155	0.13547	0.209698
hsapMXE24988800	TTN	1572	0.136043	0.210284
hsap00003643	GNAI2	2121	0.139869	0.215889
hsap00000269	PSMB2	115	0.14276	0.216339
hsap00004837	SPTLC1	2891	0.14276	0.216339
hsap00003254	ITCH	1872	0.14276	0.216339
hsap00002466	C18orf8	1308	0.14276	0.216339
hsapMXE24894580	RRBP1	1839	0.14276	0.216339
hsapMXE24894579	RRBP1	1839	0.14276	0.216339
hsapMXE24918199	C18orf8	1308	0.14276	0.216339
hsapMXE25003583	ATXN7L2	211	0.14131	0.216339
hsapMXE24907665	SPTLC1	2891	0.14276	0.216339
hsapMXE24978873	SLC18B1	2446	0.14276	0.216339
hsapMXE24969860	ITCH	1872	0.14276	0.216339
hsapMXE24853844	PSMB2	115	0.14276	0.216339
hsapMXE24970818	SLC41A2	662	0.14276	0.216339
hsap00003193	NFATC2	1822	0.144979	0.219089
hsapMXE24842444	PCCB	2163	0.144979	0.219089
hsapMXE24894582	RRBP1	1839	0.147223	0.220325
hsap00002000	CASC4	1012	0.147223	0.220325
hsap00003644	HEMK1	2122	0.147223	0.220325
hsapMXE24822363	CD209	1412	0.147223	0.220325
hsapMXE24936129	HEMK1	2122	0.147223	0.220325
hsapMXE24991363	CASC4	1012	0.147223	0.220325
hsapMXE24910358	RAB40B	1159	0.147223	0.220325
hsapMXE25031719	KassiopeiaGeneID761699	60	0.148041	0.221243
hsap00004978	DNM1	2963	0.151393	0.22594
hsap00002159	IQCK	1110	0.156054	0.232576
hsap00002652	TCF3	1423	0.162098	0.235739
hsap00004342	BCKDHB	2567	0.162098	0.235739
hsap00002407	MFSD11	1266	0.162098	0.235739
hsap00003186	D2HGDH	1815	0.162098	0.235739
hsap00000860	WDR37	417	0.162098	0.235739
hsap00003776	MFSD8	2201	0.162098	0.235739
hsapMXE24780265	MACROD2	1864	0.162098	0.235739
hsapMXE25001549	MFSD8	2201	0.162098	0.235739
hsapMXE25001583	D2HGDH	1815	0.162098	0.235739
hsapMXE24899877	HIP1	2637	0.162098	0.235739
hsapMXE24863387	MFSD11	1266	0.162098	0.235739
hsapMXE24900723	ABCA1	2886	0.162098	0.235739
hsapMXE24941937	BCAS4	1881	0.162098	0.235739
hsapMXE24899124	CBFA2T3	1048	0.162098	0.235739
hsapMXE24945658	TBC1D19	2270	0.162098	0.235739
hsapMXE24878100	PRPSAP1	1162	0.162098	0.235739
hsapMXE25018615	BCKDHB	2567	0.162098	0.235739
hsapMXE24964982	PRR5L	596	0.162098	0.235739
hsapMXE25009503	COL23A1	2314	0.163942	0.238101
hsapMXE24916811	OSTF1	2921	0.167834	0.243427
hsap00003115	GLS	1784	0.168621	0.244241
hsapMXE24882547	TTN	1579	0.172145	0.249012
hsap00003154	PSMD1	1800	0.175709	0.25349
hsapMXE24846744	PSMD1	1800	0.175709	0.25349
hsap00005078	CHRDL1	3009	0.176185	0.253838
hsap00000639	HHAT	294	0.179519	0.258297
hsap00004992	AIF1L	2970	0.184977	0.265797
hsap00003740	RSRC1	2173	0.186113	0.266721
hsapMXE24938508	RSRC1	2173	0.186113	0.266721
hsap00003355	COL6A1	1937	0.188313	0.269516
hsap00004345	ANKRD6	2568	0.193937	0.2772
hsap00003268	BCAS4	1881	0.194773	0.278027
hsapMXE25031265	ANKRD36C	1666	0.197976	0.282226
hsap00002192	CPNE2	1131	0.202694	0.288045
hsap00003844	GAK	2257	0.203655	0.288045
hsapMXE24799522	CD55	286	0.203655	0.288045
hsapMXE24899623	GAK	2257	0.203655	0.288045
hsapMXE25001218	CPNE2	1131	0.202694	0.288045
hsapMXE24974669	UBASH3B	637	0.203655	0.288045
hsap00002155	PDXDC1	1106	0.211159	0.297879
hsapMXE24926658	PDXDC1	1106	0.211159	0.297879
hsapMXE24925154	GLS	1784	0.212821	0.299834
hsap00003748	VPS8	2180	0.213836	0.300481
hsapMXE24930730	VPS8	2180	0.213836	0.300481
hsap00001117	PDDC1	566	0.222084	0.311263
hsapMXE25016957	PDDC1	566	0.222084	0.311263
hsap00003803	NUP54	2227	0.235759	0.329575
hsapMXE24938907	NUP54	2227	0.235759	0.329575
hsap00000629	CD55	286	0.238346	0.332761
hsap00000655	OBSCN	306	0.241877	0.336913
hsapMXE24781340	SORBS1	364	0.241942	0.336913
hsap00003869	TBC1D19	2270	0.244112	0.339498
hsapMXE24859292	CACNA1E	255	0.253609	0.352253
hsap00003574	MUSTN1	2064	0.260277	0.360589
hsap00004201	BTBD9	2484	0.26005	0.360589
hsapMXE25031247	ANKRD36C	1667	0.262156	0.362727
hsap00001275	NCOR2	652	0.267369	0.368997
hsapMXE24786491	NCOR2	652	0.267369	0.368997
hsap00005223	FHL1	3089	0.270566	0.371144
hsapMXE24828281	FHL1	3089	0.270566	0.371144
hsap00001112	TRIM3	562	0.270203	0.371144
hsapMXE24873027	GNAI2	2121	0.27064	0.371144
hsapMXE25032542	KassiopeiaGeneID761736	885	0.27064	0.371144
hsap00000477	GNAI3	212	0.275423	0.374887
hsap00003307	LSS	1900	0.274722	0.374887
hsap00002428	DYM	1282	0.275448	0.374887
hsapMXE24766478	LSS	1900	0.274722	0.374887
hsapMXE24908112	GNAI3	212	0.275423	0.374887
hsapMXE24940487	DYM	1282	0.275448	0.374887
hsapMXE24944935	USP40	1533	0.279907	0.380476
hsap00000101	KassiopeiaGeneID761699	59	0.293167	0.398001
hsapMXE24900458	FAIM3	10	0.295837	0.401122
hsap00002649	MKNK2	1419	0.297316	0.401618
hsapMXE24939689	MKNK2	1419	0.297316	0.401618
hsapMXE24969617	AIF1L	2970	0.297316	0.401618
hsap00003408	ASCC2	1960	0.302286	0.407314
hsapMXE24865126	ASCC2	1960	0.302286	0.407314
hsapMXE24873028	GNAI2	2121	0.304744	0.410115
hsap00000514	ADAM15	232	0.306761	0.412317
hsapMXE24834105	SMOC2	2597	0.307367	0.412619
hsap00002460	RAB12	1303	0.310854	0.416268
hsapMXE25000042	CNIH3	298	0.310854	0.416268
hsapMXE24855341	NUDT3	2489	0.312123	0.417451
hsapMXE24937713	COPZ2	1182	0.316534	0.422827
hsap00001859	IFT43	938	0.32185	0.428869
hsap00001860	IFT43	938	0.32185	0.428869
hsapMXE24882512	TTN	1580	0.322985	0.429853
hsapMXE24894045	NEB	1621	0.330124	0.438813
hsapMXE25031850	KassiopeiaGeneID761699	62	0.334435	0.443999
hsap00001892	ADPGK	958	0.340832	0.451383
hsapMXE24969209	ADPGK	958	0.340832	0.451383
hsap00000232	CDCP2	100	0.341661	0.451928
hsap00004022	ARL15	2370	0.350688	0.463302
hsapMXE25027399	ADAM15	232	0.351434	0.46343
hsapMXE24875058	EPCAM	1726	0.351642	0.46343
hsap00003063	BBS5	1765	0.352335	0.463779
hsap00000881	RAB18	429	0.353427	0.464087
hsapMXE24956795	RAB18	429	0.353427	0.464087
hsap00004407	ATXN7L1	2617	0.357563	0.46895
hsap00004568	CUX1	2713	0.359529	0.470957
hsap00004153	SLC18B1	2446	0.360064	0.471088
hsap00004016	SREK1IP1	2364	0.374109	0.488872
hsap00003011	PRKCE	1725	0.375098	0.489573
hsap00001842	PSMA3	925	0.392019	0.490825
hsap00004162	MAN1A1	2454	0.392019	0.490825
hsap00001873	APOPT1	946	0.392019	0.490825
hsapMXE24894576	RRBP1	1839	0.392019	0.490825
hsap00002232	PRPSAP1	1162	0.390548	0.490825
hsap00003781	CAMK2D	2203	0.392019	0.490825
hsap00002021	MAP2K5	1027	0.392019	0.490825
hsap00005086	BTK	3017	0.387714	0.490825
hsap00002069	RANBP10	1058	0.392019	0.490825
hsap00004571	CUX1	2710	0.381943	0.490825
hsapMXE24760465	FANCA	1047	0.387066	0.490825
hsapMXE25024450	RTN3	608	0.392019	0.490825
hsap00002399	RGS9	1260	0.376594	0.490825
hsapMXE25026524	TACC2	497	0.392019	0.490825
hsapMXE24873033	GNAI2	2121	0.390548	0.490825
hsapMXE24878296	PSMA3	925	0.392019	0.490825
hsapMXE24817544	ACAD10	794	0.392019	0.490825
hsapMXE24873608	ITGA5	691	0.392019	0.490825
hsapMXE24971822	APOPT1	946	0.392019	0.490825
hsapMXE24903688	MAN1A1	2454	0.392019	0.490825
hsapMXE24905052	TRDN	2448	0.392019	0.490825
hsapMXE24875337	SLC3A2	607	0.392019	0.490825
hsapMXE24896363	SLIT2	2265	0.390548	0.490825
hsapMXE24945132	SLC47A1	1229	0.392019	0.490825
hsapMXE24862715	CAMK2D	2203	0.392019	0.490825
hsapMXE24877934	MAP2K5	1027	0.392019	0.490825
hsapMXE24809245	PPP1R14D	992	0.392019	0.490825
hsapMXE24989776	RAD51	1010	0.392019	0.490825
hsapMXE24765439	IL2RB	1952	0.392019	0.490825
hsapMXE24941549	FOCAD	2912	0.392019	0.490825
hsapMXE24967792	EEPD1	2675	0.392019	0.490825
hsapMXE24953998	RANBP10	1058	0.392019	0.490825
hsapMXE25031700	KassiopeiaGeneID761699	63	0.392841	0.490825
hsapMXE24972201	SPIRE2	1158	0.392019	0.490825
hsapMXE24809169	SETBP1	1316	0.392019	0.490825
hsapMXE24839311	BTBD9	2484	0.392019	0.490825
hsapMXE25031832	KassiopeiaGeneID761699	62	0.392841	0.490825
hsapMXE24807810	SLC9A3R2	1086	0.396471	0.494789
hsap00001720	PCCA	871	0.398881	0.496651
hsapMXE24761587	PCCA	871	0.398881	0.496651
hsap00002832	USP40	1533	0.403326	0.501608
hsap00001477	TMBIM6	749	0.419894	0.521015
hsapMXE24881951	TMBIM6	749	0.419894	0.521015
hsap00001689	SUGT1	860	0.424742	0.525824
hsapMXE24810531	SUGT1	860	0.424742	0.525824
hsap00001350	ITGA5	691	0.436433	0.53784
hsap00001268	GOLGA3	647	0.436433	0.53784
hsap00002115	RAB40C	1081	0.436436	0.53784
hsapMXE24903633	GOLGA3	647	0.436433	0.53784
hsapMXE24907089	CNKSR1	174	0.444706	0.547409
hsap00002954	DTNB	1690	0.445795	0.548125
hsap00003654	SLC25A26	2131	0.446408	0.548256
hsap00021902	TTN	1579	0.452964	0.555677
hsapMXE24868278	IRF7	567	0.45552	0.55818
hsap00001267	CHFR	646	0.460076	0.563124
hsap00004866	FOCAD	2912	0.47039	0.575098
hsapMXE24908999	WNK2	2930	0.472772	0.577358
hsap00002712	CRTC1	1462	0.475385	0.579894
hsap00001200	SCYL1	610	0.479568	0.583025
hsapMXE24785883	SCYL1	610	0.479568	0.583025
hsapMXE25011267	SREK1IP1	2364	0.479101	0.583025
hsap00002284	COPZ2	1182	0.482613	0.586068
hsap00004419	TSC22D4	2625	0.509274	0.617059
hsapMXE24968595	TSC22D4	2625	0.509274	0.617059
hsap00002456	MYOM1	1299	0.511486	0.619046
hsapMXE25031287	ANKRD36C	1666	0.518997	0.627436
hsapMXE24881895	TEAD4	730	0.524925	0.633894
hsapMXE24817675	GPR107	2965	0.531169	0.640719
hsap00004494	EEPD1	2675	0.538714	0.649096
hsap00004435	HIP1	2637	0.541211	0.651379
hsap00000316	EYA3	126	0.543915	0.653907
hsap00002682	HNRNPM	1439	0.548639	0.655218
hsap00004830	ABCA1	2886	0.547364	0.655218
hsapMXE24902700	SORBS3	2813	0.547364	0.655218
hsapMXE24782557	SLC25A29	889	0.548639	0.655218
hsapMXE24904114	HNRNPM	1439	0.548639	0.655218
hsapMXE24971288	TMEM164	3079	0.548396	0.655218
hsapMXE24819629	FBRSL1	806	0.550009	0.65613
hsapMXE24871768	CUX1	2713	0.551373	0.657032
hsap00000968	PPRC1	484	0.558606	0.663928
hsapMXE24927058	PPRC1	484	0.558606	0.663928
hsapMXE24941949	BCAS4	1881	0.559	0.663928
hsap00001770	SLC25A29	889	0.561378	0.665292
hsapMXE24989780	RAD51	1010	0.561378	0.665292
hsapMXE24832285	SLC25A26	2131	0.564909	0.668743
hsapMXE25031197	ANKRD36C	1665	0.581932	0.688143
hsap00001052	BSCL2	536	0.616738	0.69367
hsap00000227	TM2D1	96	0.616738	0.69367
hsap00002358	ERAL1	1234	0.616738	0.69367
hsap00004007	CHD1	2355	0.616738	0.69367
hsap00000939	TSPAN14	467	0.616738	0.69367
hsap00001748	CARKD	878	0.616738	0.69367
hsap00001353	TFCP2	693	0.616738	0.69367
hsap00002406	TSEN54	1265	0.616738	0.69367
hsap00002207	DDX19B	1141	0.616738	0.69367
hsapMXE24865461	CHD1	2355	0.616738	0.69367
hsapMXE24782559	SLC25A29	889	0.616738	0.69367
hsapMXE24916836	PADI6	167	0.616738	0.69367
hsapMXE24822362	CD209	1412	0.616738	0.69367
hsapMXE25027785	TSEN54	1265	0.616738	0.69367
hsapMXE24902105	ERAL1	1234	0.616738	0.69367
hsapMXE24864845	CARKD	878	0.616738	0.69367
hsapMXE24810118	BSCL2	536	0.616738	0.69367
hsapMXE24970428	TM2D1	96	0.616738	0.69367
hsap00000233	CDCP2	100	0.602597	0.69367
hsapMXE24940250	NOTCH1	2859	0.616738	0.69367
hsapMXE24809274	YAP1	626	0.616738	0.69367
hsapMXE24901785	TFCP2	693	0.616738	0.69367
hsapMXE24774539	DDX19B	1141	0.616738	0.69367
hsapMXE24947335	DDX43	2565	0.616738	0.69367
hsapMXE24792294	GP6	1332	0.616738	0.69367
hsapMXE24796665	FMN1	997	0.616738	0.69367
hsapMXE24968568	TSPAN14	467	0.616738	0.69367
hsap00000810	ECD	382	0.616738	0.69367
hsapMXE24839891	TSFM	767	0.611208	0.69367
hsapMXE24878098	PRPSAP1	1162	0.616738	0.69367
hsapMXE24969313	CECR2	1967	0.616738	0.69367
hsapMXE24878283	PSG11	1362	0.616738	0.69367
hsapMXE24922154	SH3PXD2A	348	0.616738	0.69367
hsapMXE24872518	EYA3	126	0.616738	0.69367
hsapMXE24838837	FBXL2	2112	0.616738	0.69367
hsapMXE24789291	BICC1	440	0.616738	0.69367
hsapMXE24992810	ADAMTS13	2972	0.616738	0.69367
hsapMXE24984284	COL13A1	448	0.59609	0.69367
hsapMXE24776449	KALRN	2150	0.616738	0.69367
hsapMXE24880715	SLIT3	2324	0.616738	0.69367
hsapMXE25023420	NEK5	828	0.616738	0.69367
hsapMXE24823384	CCSER1	2283	0.616738	0.69367
hsapMXE24959398	TPK1	2602	0.616738	0.69367
hsapMXE25009489	COL23A1	2314	0.616738	0.69367
hsapMXE24867839	GRID2	2285	0.616738	0.69367
hsapMXE25011280	SCARA5	2786	0.616738	0.69367
hsap00038648	DAZ1	3098	0.616738	0.69367
hsap00002097	CORO7	1077	0.618976	0.695465
hsapMXE24919872	AP2A1	1493	0.622113	0.698263
hsap00001014	SYTL2	517	0.62598	0.701876
hsap00004741	SGK3	2834	0.628717	0.703487
hsapMXE24780709	SGK3	2834	0.628717	0.703487
hsap00004476	WIPI2	2663	0.634683	0.705059
hsap00003224	GPCPD1	1846	0.634683	0.705059
hsap00003151	SP100	1798	0.634683	0.705059
hsapMXE24780523	WIPI2	2663	0.634683	0.705059
hsapMXE24927827	ZC3H3	2747	0.634683	0.705059
hsapMXE24949553	GPCPD1	1846	0.634683	0.705059
hsapMXE24788251	SP100	1798	0.634683	0.705059
hsap00000004	CEP170	2	0.637055	0.706968
hsapMXE24791932	RBFOX2	1955	0.640055	0.707395
hsapMXE24867724	GMDS	2516	0.639418	0.707395
hsapMXE24867725	GMDS	2516	0.639418	0.707395
hsapMXE24949181	ARL15	2370	0.639418	0.707395
hsapMXE24763321	ELN	2684	0.642132	0.708966
hsap00003411	UFD1L	1963	0.645607	0.711351
hsapMXE24781666	UFD1L	1963	0.645607	0.711351
hsap00001662	EFHA1	842	0.647262	0.711725
hsapMXE25001192	EFHA1	842	0.647262	0.711725
hsapMXE24821716	CHRDL1	3009	0.662491	0.727731
hsap00004877	ZCCHC7	2918	0.66488	0.729389
hsapMXE24970908	FAM161A	1674	0.6656	0.729389
hsapMXE25031259	ANKRD36C	1667	0.666022	0.729389
hsap00002001	EIF3J	1013	0.675723	0.737103
hsap00004245	GMDS	2516	0.675792	0.737103
hsapMXE24885980	EIF3J	1013	0.675723	0.737103
hsapMXE24937751	RTEL1	1898	0.675415	0.737103
hsapMXE25029804	ANKRD36C	1667	0.68028	0.741251
hsap00004165	REV3L	2457	0.682036	0.742418
hsap00000222	FUBP1	91	0.688328	0.747762
hsapMXE24887061	FUBP1	91	0.688328	0.747762
hsap00003305	RTEL1	1898	0.69742	0.756879
hsap00005151	PGK1	3061	0.70586	0.763072
hsap00000431	OSBPL9	188	0.706652	0.763072
hsapMXE24867789	GPLD1	2505	0.70586	0.763072
hsapMXE24761678	PGK1	3061	0.70586	0.763072
hsapMXE24962841	OSBPL9	188	0.706652	0.763072
hsap00002924	STARD7	1664	0.708423	0.76346
hsapMXE24950326	STARD7	1664	0.708423	0.76346
hsapMXE24975400	SYTL2	517	0.71287	0.767488
hsapMXE24854921	CORO7	1077	0.74662	0.803025
hsap00004205	SRPK1	2487	0.74846	0.803407
hsapMXE24881269	SRPK1	2487	0.74846	0.803407
hsap00002974	CPSF3	1707	0.779563	0.808804
hsap00004998	WDR5	2974	0.779563	0.808804
hsap00004208	NUDT3	2490	0.779563	0.808804
hsap00003972	DBN1	2320	0.779563	0.808804
hsap00003272	NPEPL1	1884	0.779563	0.808804
hsap00001280	RAB35	656	0.779563	0.808804
hsap00000648	ADCK3	301	0.779563	0.808804
hsap00001585	HIP1R	803	0.779563	0.808804
hsap00002534	DMPK	1354	0.779563	0.808804
hsap00002457	SMCHD1	1300	0.779563	0.808804
hsap00001904	DENND4A	964	0.779563	0.808804
hsap00000008	ABCB10	6	0.779563	0.808804
hsap00004708	SORBS3	2813	0.776799	0.808804
hsapMXE24976803	DTNB	1690	0.779563	0.808804
hsapMXE25031792	KassiopeiaGeneID761699	59	0.779651	0.808804
hsapMXE24930533	SMCHD1	1300	0.779563	0.808804
hsapMXE24858949	NPEPL1	1884	0.779563	0.808804
hsapMXE24940082	WDR5	2974	0.779563	0.808804
hsapMXE24936387	CPSF3	1707	0.779563	0.808804
hsapMXE24834613	RAB35	656	0.779563	0.808804
hsapMXE24887482	HIP1R	803	0.779563	0.808804
hsapMXE24810251	DNMT1	1396	0.779563	0.808804
hsapMXE24971257	ZCCHC7	2918	0.767651	0.808804
hsapMXE24950742	ADCK3	301	0.779563	0.808804
hsapMXE24903084	DENND4A	964	0.779563	0.808804
hsapMXE24855350	NUDT3	2490	0.779563	0.808804
hsapMXE24914939	ABCB10	6	0.779563	0.808804
hsapMXE25032053	MS4A4E	539	0.779563	0.808804
hsapMXE24832808	SCN1A	1613	0.779563	0.808804
hsapMXE24851331	MUSTN1	2064	0.779563	0.808804
hsapMXE24915759	LILRA4	1335	0.779563	0.808804
hsapMXE24916815	OSTF1	2921	0.779563	0.808804
hsapMXE25015815	CUX1	2710	0.779563	0.808804
hsapMXE24800695	SLC7A9	1379	0.779563	0.808804
hsapMXE24988788	TTN	1579	0.779563	0.808804
hsapMXE24966519	TAOK1	1235	0.78952	0.816693
hsap00002359	TAOK1	1235	0.78952	0.816693
hsap00003278	SS18L1	1888	0.788634	0.816693
hsapMXE25003171	IQCK	1110	0.804611	0.831508
hsapMXE24813668	KIAA0922	2300	0.807646	0.833848
hsapMXE24871780	CUX1	2713	0.815104	0.840746
hsapMXE24873031	GNAI2	2121	0.81723	0.842137
hsap00004702	ZDHHC2	2807	0.820671	0.843275
hsap00001216	TMEM135	620	0.820673	0.843275
hsapMXE24937432	ZDHHC2	2807	0.820671	0.843275
hsap00001118	IRF7	567	0.8289	0.85092
hsapMXE24870397	COL6A1	1937	0.834907	0.856274
hsapMXE24966311	KIAA0226L	835	0.84034	0.86103
hsap00000006	RBM34	4	0.85072	0.869196
hsapMXE24926387	RBM34	4	0.85072	0.869196
hsapMXE24985155	COL13A1	450	0.850719	0.869196
hsapMXE25021738	AGRN	148	0.868713	0.886743
hsap00003495	BCL6	2011	0.879886	0.893092
hsapMXE24814490	BCL6	2011	0.879886	0.893092
hsap00004709	PDLIM2	2814	0.879778	0.893092
hsapMXE24777858	RAB12	1303	0.879778	0.893092
hsapMXE24886292	MYOM1	1299	0.879778	0.893092
hsapMXE24782456	DPP6	2745	0.879778	0.893092
hsapMXE24995115	PEBP4	2789	0.912231	0.925055
hsapMXE24913717	BRCA1	1187	0.915561	0.927563
hsapMXE24819634	FBRSL1	806	0.929891	0.941199
hsapMXE24843702	ABI1	405	0.953461	0.964154
hsap00000231	SSBP3	99	0.957869	0.967707
hsap00002157	C16orf62	1108	0.990731	0.990731
hsapMXE24765625	PDE3A	737	0.990731	0.990731
hsap00003395	MKL1	1949	0.990731	0.990731
hsap00002943	MAP4K3	1681	0.990731	0.990731
hsapMXE24900457	FAIM3	10	0.990731	0.990731
hsapMXE24953924	MKL1	1949	0.990731	0.990731
hsapMXE24909193	LILRB1	1500	0.990731	0.990731
hsapMXE24943705	SSBP3	99	0.990731	0.990731
hsapMXE24977858	SSH2	1198	0.990731	0.990731
hsapMXE24950803	C16orf62	1108	0.990731	0.990731
hsapMXE24874487	AFF3	1660	0.990731	0.990731
hsap00001684	DNAJC15	857	NA	NA
hsapMXE24947741	BAIAP2L1	2628	NA	NA
hsap00003449	EIF3L	1986	NA	NA
hsap00001011	TMEM123	514	NA	NA
hsap00002056	CYBA	1049	NA	NA
hsap00003232	FKBP1A	1855	NA	NA
hsap00003207	RBM39	1832	NA	NA
hsap00002984	RAB10	1713	NA	NA
hsap00001547	METAP2	780	NA	NA
hsapMXE24835625	PQBP1	3051	NA	NA
hsap00004035	PDCD6	2378	NA	NA
hsap00000417	ZCCHC17	178	NA	NA
hsap00005140	PQBP1	3051	NA	NA
hsap00003060	PSMD14	1762	NA	NA
hsap00003159	COPS8	1804	NA	NA
hsap00001029	RAB6A	525	NA	NA
hsap00001840	PSMC6	923	NA	NA
hsap00001921	COPS2	977	NA	NA
hsap00004184	LMBRD1	2473	NA	NA
hsap00003394	RANGAP1	1948	NA	NA
hsap00001874	ZFYVE21	947	NA	NA
hsap00003235	CSNK2A1	1857	NA	NA
hsap00000268	MEAF6	114	NA	NA
hsap00001293	CCDC53	664	NA	NA
hsapMXE24774115	PRAMEF5	133	NA	NA
hsap00001575	SUDS3	796	NA	NA
hsap00000034	ACBD6	23	NA	NA
hsap00001180	HSD17B12	597	NA	NA
hsap00003208	TRPC4AP	1833	NA	NA
hsap00000244	EIF2B3	107	NA	NA
hsap00003804	SDAD1	2228	NA	NA
hsap00002588	ECSIT	1395	NA	NA
hsap00004012	MRPS27	2360	NA	NA
hsap00003594	DYNC1LI1	2089	NA	NA
hsap00004813	PTBP3	2877	NA	NA
hsap00002918	UXS1	1659	NA	NA
hsap00004572	CUX1	2711	NA	NA
hsap00000519	PRCC	236	NA	NA
hsap00000403	SZRD1	164	NA	NA
hsap00004797	UCK1	2866	NA	NA
hsap00002327	C17orf85	1212	NA	NA
hsap00002673	PNPLA6	1434	NA	NA
hsap00000518	RUSC1	235	NA	NA
hsap00000846	DNAJC1	406	NA	NA
hsap00002912	C2orf76	1655	NA	NA
hsap00003339	ITSN1	1923	NA	NA
hsap00003578	USP19	2067	NA	NA
hsap00003642	TCTA	2120	NA	NA
hsap00003780	CAMK2D	2206	NA	NA
hsap00003720	UBA5	2159	NA	NA
hsap00003533	IQCB1	2039	NA	NA
hsap00001478	LARP4	750	NA	NA
hsap00000415	WDTC1	176	NA	NA
hsap00000858	LARP4B	415	NA	NA
hsap00002006	TCF12	1017	NA	NA
hsap00002955	ITSN2	1691	NA	NA
hsapMXE24854756	CCDC136	2724	NA	NA
hsap00003747	VPS8	2178	NA	NA
hsap00004425	SLC25A13	2629	NA	NA
hsap00004172	MDN1	2461	NA	NA
hsap00003777	NUDT6	2202	NA	NA
hsap00005049	EHMT1	2986	NA	NA
hsap00000394	PEX14	159	NA	NA
hsap00002137	MGRN1	1093	NA	NA
hsap00005246	DHRSX	3104	NA	NA
hsap00000443	ALG6	195	NA	NA
hsapMXE24894578	RRBP1	1839	NA	NA
hsap00001891	SCAPER	957	NA	NA
hsap00003521	HEG1	2032	NA	NA
hsap00004059	TRAPPC13	2394	NA	NA
hsap00003575	NEK4	2065	NA	NA
hsap00004643	UBR5	2763	NA	NA
hsap00000041	VAMP4	28	NA	NA
hsap00002944	MAP4K3	1682	NA	NA
hsap00001116	OSBPL5	565	NA	NA
hsapMXE24912291	NUDT6	2202	NA	NA
hsap00004129	ZNF354B	2431	NA	NA
hsapMXE24865221	ANKS3	1076	NA	NA
hsap00000329	PRAMEF5	133	NA	NA
hsapMXE24863567	RBM39	1832	NA	NA
hsapMXE24814747	GFI1B	2971	NA	NA
hsapMXE24907978	TRIM3	562	NA	NA
hsapMXE24902699	SORBS3	2813	NA	NA
hsapMXE24759829	CYBA	1049	NA	NA
hsapMXE24864718	ZNF195	564	NA	NA
hsapMXE24878337	PSMC6	923	NA	NA
hsapMXE24864532	ANKRD6	2568	NA	NA
hsapMXE24822361	CD209	1412	NA	NA
hsapMXE24964670	UBA5	2159	NA	NA
hsapMXE24935634	CCDC53	664	NA	NA
hsapMXE24788539	CCDC61	1487	NA	NA
hsapMXE24995761	FUK	1142	NA	NA
hsapMXE24840908	SLC4A11	1849	NA	NA
hsapMXE24799520	CD55	286	NA	NA
hsapMXE24892579	DBN1	2320	NA	NA
hsapMXE24810252	DNMT1	1396	NA	NA
hsapMXE24959185	TCTA	2120	NA	NA
hsapMXE24920487	RUSC1	235	NA	NA
hsapMXE24974637	RELT	618	NA	NA
hsapMXE24921970	MDN1	2461	NA	NA
hsapMXE24893019	DMPK	1354	NA	NA
hsapMXE24871667	CSNK2A1	1857	NA	NA
hsapMXE24875349	SLC3A2	606	NA	NA
hsapMXE24863847	KassiopeiaGeneID750157	2508	NA	NA
hsapMXE24850233	TCF7L2	488	NA	NA
hsapMXE24837973	FAM122C	3084	NA	NA
hsapMXE25026193	LSR	1468	NA	NA
hsapMXE24902848	PSMD14	1762	NA	NA
hsapMXE24956958	PDLIM2	2814	NA	NA
hsapMXE24765062	FKBP1A	1855	NA	NA
hsapMXE24910421	METAP2	780	NA	NA
hsapMXE24917743	DNAJC15	857	NA	NA
hsapMXE25024448	RTN3	608	NA	NA
hsapMXE24943992	NETO2	1065	NA	NA
hsapMXE24776139	IQCB1	2039	NA	NA
hsapMXE24851257	ZFYVE21	947	NA	NA
hsapMXE24927376	MRPS27	2360	NA	NA
hsapMXE24787385	CYP4F2	1387	NA	NA
hsapMXE24883588	HMGA2	771	NA	NA
hsapMXE24969640	UCK1	2866	NA	NA
hsapMXE24810255	DNMT1	1396	NA	NA
hsapMXE24832614	PDE4D	2365	NA	NA
hsapMXE24899683	GNAT2	73	NA	NA
hsapMXE24979512	TMEM123	514	NA	NA
hsapMXE24819034	ECSIT	1395	NA	NA
hsapMXE25011027	SCAI	2869	NA	NA
hsapMXE24839733	RAB40C	1081	NA	NA
hsapMXE24817545	ACAD10	794	NA	NA
hsapMXE24873029	GNAI2	2121	NA	NA
hsapMXE24809246	PPP1R14D	992	NA	NA
hsapMXE24929784	MGRN1	1093	NA	NA
hsapMXE24773826	ARGFX	2147	NA	NA
hsapMXE24851785	USP19	2067	NA	NA
hsapMXE24810256	DNMT1	1396	NA	NA
hsapMXE24941672	EXD3	2857	NA	NA
hsapMXE24919237	WDR37	417	NA	NA
hsapMXE24908446	IGF2BP2	2015	NA	NA
hsapMXE24935797	EIF3L	1986	NA	NA
hsapMXE24939699	PCSK4	1425	NA	NA
hsapMXE25014996	IL21R	1114	NA	NA
hsapMXE24918273	ALG6	195	NA	NA
hsap00004982	GPR107	2965	NA	NA
hsapMXE24917626	PDCD6	2378	NA	NA
hsapMXE24982128	SOGA1	1831	NA	NA
hsapMXE24834365	EIF2B3	107	NA	NA
hsapMXE24821530	COPS2	977	NA	NA
hsapMXE24954554	OSBPL5	565	NA	NA
hsapMXE24773848	SLC3A2	607	NA	NA
hsapMXE24924185	CEP170	2	NA	NA
hsapMXE24893857	MUC4	2008	NA	NA
hsapMXE24927825	ZC3H3	2747	NA	NA
hsapMXE24896915	RAB36	1971	NA	NA
hsapMXE24971254	ZCCHC7	2918	NA	NA
hsapMXE24881738	TCF4	1276	NA	NA
hsapMXE24902697	SORBS3	2813	NA	NA
hsapMXE24817210	TCF3	1423	NA	NA
hsapMXE24845619	VAMP4	28	NA	NA
hsapMXE24966160	UXS1	1659	NA	NA
hsapMXE24884485	MAP4K3	1682	NA	NA
hsapMXE24935915	RAB10	1713	NA	NA
hsapMXE24766908	PDE9A	1927	NA	NA
hsapMXE25012395	XG	3041	NA	NA
hsapMXE24799096	C17orf85	1212	NA	NA
hsapMXE24817683	GPR107	2965	NA	NA
hsapMXE25010935	DCBLD1	2571	NA	NA
hsapMXE24936385	CPSF3	1707	NA	NA
hsapMXE24908408	IGF2BP3	2657	NA	NA
hsapMXE25020066	COPS8	1804	NA	NA
hsapMXE25022682	SS18L1	1888	NA	NA
hsapMXE24782987	CHIC1	3060	NA	NA
hsapMXE24967628	TET1	443	NA	NA
hsapMXE24883608	HMGA2	770	NA	NA
hsapMXE24771555	PIWIL3	1962	NA	NA
hsapMXE24799460	SZRD1	164	NA	NA
hsapMXE24937979	ZCCHC17	178	NA	NA
hsapMXE24977828	SSH2	1198	NA	NA
hsapMXE24918914	NRG1	2821	NA	NA
hsapMXE25010933	DCBLD1	2572	NA	NA
hsapMXE24974676	UBASH3B	637	NA	NA
hsapMXE24971773	ACBD6	23	NA	NA
hsapMXE24813665	KIAA0922	2300	NA	NA
hsapMXE24922278	RALGPS1	2957	NA	NA
hsapMXE24935962	HSD17B12	597	NA	NA
hsapMXE24879834	REV3L	2457	NA	NA
hsapMXE24968312	VOPP1	2643	NA	NA
hsapMXE24838026	LARP4	750	NA	NA
hsapMXE25021114	DENND2C	69	NA	NA
hsapMXE24899004	PTBP3	2877	NA	NA
hsapMXE24928212	LARP4B	415	NA	NA
hsapMXE24796109	ISPD	2659	NA	NA
hsapMXE24773385	ARHGEF10L	168	NA	NA
hsapMXE24977830	SSH2	1198	NA	NA
hsapMXE24864061	MTHFD1L	2588	NA	NA
hsapMXE24937977	ZCCHC17	178	NA	NA
hsapMXE24959330	DNAJC1	406	NA	NA
hsapMXE24826307	SCAPER	957	NA	NA
hsapMXE24931163	CRTC1	1462	NA	NA
hsapMXE25028162	PADI6	167	NA	NA
hsapMXE24827204	SYT14	293	NA	NA
hsapMXE24952457	ATXN7L1	2617	NA	NA
hsapMXE24913745	BRCA1	1188	NA	NA
hsapMXE24864108	MTHFD1L	2589	NA	NA
hsapMXE24935943	DYNC1LI1	2089	NA	NA
hsapMXE24944069	SDAD1	2228	NA	NA
hsapMXE24825338	EHMT1	2986	NA	NA
hsapMXE24971283	TMEM164	3079	NA	NA
hsapMXE24843700	ABI1	405	NA	NA
hsapMXE24931011	ARHGEF12	634	NA	NA
hsapMXE24856465	KCNN3	48	NA	NA
hsapMXE24855696	CUX1	2711	NA	NA
hsapMXE24989781	RAD51	1010	NA	NA
hsapMXE24864086	MTHFD1L	2587	NA	NA
hsapMXE24879592	RANGAP1	1948	NA	NA
hsapMXE24792864	TRAPPC13	2394	NA	NA
hsapMXE24981617	ZNF354B	2431	NA	NA
hsapMXE24952641	HEG1	2032	NA	NA
hsapMXE24773822	ARGFX	2147	NA	NA
hsapMXE24856464	KCNN3	48	NA	NA
hsapMXE24781754	AGAP1	1803	NA	NA
hsapMXE24930788	VPS8	2178	NA	NA
hsapMXE24770341	CHEK2	1961	NA	NA
hsapMXE24894298	PEX14	159	NA	NA
hsapMXE24865252	TNFRSF8	160	NA	NA
hsapMXE24913718	BRCA1	1187	NA	NA
hsapMXE24941442	CHD7	2829	NA	NA
hsapMXE24904168	PRCC	236	NA	NA
hsapMXE24933937	TRPC4AP	1833	NA	NA
hsapMXE24862687	CAMK2D	2206	NA	NA
hsapMXE24946027	LMBRD1	2473	NA	NA
hsapMXE24884509	MAP4K3	1681	NA	NA
hsapMXE24870837	COL9A3	1890	NA	NA
hsapMXE24902273	UST	2586	NA	NA
hsapMXE24945915	FGD6	668	NA	NA
hsapMXE24959710	SUDS3	796	NA	NA
hsapMXE24838816	MYO3B	1768	NA	NA
hsapMXE24760774	HGD	2041	NA	NA
hsapMXE24941938	BCAS4	1881	NA	NA
hsapMXE24934735	UBR5	2763	NA	NA
hsapMXE24906704	ITSN2	1691	NA	NA
hsapMXE24873208	GYPA	2198	NA	NA
hsapMXE24896136	DLG5	377	NA	NA
hsapMXE24871786	CUX1	2713	NA	NA
hsapMXE24879025	PTPRN2	2598	NA	NA
hsapMXE24881392	NEK4	2065	NA	NA
hsapMXE24773819	ARGFX	2147	NA	NA
hsapMXE25027148	TCF12	1017	NA	NA
hsapMXE24902268	UST	2586	NA	NA
hsapMXE24828782	SLC25A13	2629	NA	NA
hsapMXE24758286	BTK	3017	NA	NA
hsapMXE24773821	ARGFX	2147	NA	NA
hsapMXE24783279	MUC17	2707	NA	NA
hsapMXE24964134	CLMN	892	NA	NA
hsapMXE24960286	MEAF6	114	NA	NA
hsapMXE24797034	PTPRM	1302	NA	NA
hsapMXE24988634	ZNF618	2944	NA	NA
hsapMXE24809248	PPP1R14D	992	NA	NA
hsapMXE24775516	ZBTB16	629	NA	NA
hsapMXE24792700	FOXN3	899	NA	NA
hsapMXE25002419	COL24A1	88	NA	NA
hsapMXE24989606	CCBE1	1275	NA	NA
hsapMXE24914578	AP4E1	1015	NA	NA
hsapMXE24941948	BCAS4	1881	NA	NA
hsapMXE24950399	RAD18	2100	NA	NA
hsapMXE24955564	GNAO1	1127	NA	NA
hsapMXE24823385	CCSER1	2283	NA	NA
hsapMXE24929141	SOGA2	1304	NA	NA
hsapMXE24833216	PNPLA6	1434	NA	NA
hsapMXE24882043	TGFA	1671	NA	NA
hsapMXE24811437	DYSF	1732	NA	NA
hsapMXE24997819	NFAM1	1947	NA	NA
hsapMXE24900196	PRKCE	1725	NA	NA
hsapMXE24863892	KassiopeiaGeneID750165	2441	NA	NA
hsapMXE24773820	ARGFX	2147	NA	NA
hsapMXE24988625	ZNF618	2944	NA	NA
hsapMXE24822252	SCAI	2869	NA	NA
hsapMXE24775292	C2orf76	1655	NA	NA
hsapMXE24801476	CTNNA3	388	NA	NA
hsapMXE24874493	AFF3	1660	NA	NA
hsapMXE24809171	SETBP1	1316	NA	NA
hsapMXE24833190	PALLD	2305	NA	NA
hsapMXE24765991	ITSN1	1923	NA	NA
hsapMXE25030457	KassiopeiaGeneID761596	3001	NA	NA
hsapMXE24874188	KLRC2	717	NA	NA
hsapMXE24841436	MSLN	1083	NA	NA
hsapMXE24775291	C2orf76	1655	NA	NA
hsapMXE24810847	DYSF	1733	NA	NA
hsapMXE24836313	TMEM135	620	NA	NA
hsapMXE24916783	NFATC2	1822	NA	NA
hsapMXE24847096	C7orf10	2677	NA	NA
hsapMXE24977259	ABCC12	1064	NA	NA
hsapMXE24963994	IQCA1	1532	NA	NA
hsapMXE24772672	SYTL3	2594	NA	NA
hsapMXE24933167	SETBP1	1316	NA	NA
hsapMXE24796485	COL6A6	2158	NA	NA
hsapMXE25022636	RAB6A	525	NA	NA
hsapMXE24838464	SLC25A21	916	NA	NA
hsapMXE24958264	PIEZO2	1296	NA	NA
hsapMXE24823379	CCSER1	2283	NA	NA
hsapMXE24792201	MYO3B	1767	NA	NA
hsapMXE24837056	HHAT	294	NA	NA
hsapMXE24926556	WDTC1	176	NA	NA
hsapMXE24989373	EMID1	1973	NA	NA
hsapMXE24866509	DNAH14	299	NA	NA
hsapMXE24818753	RBFOX1	1096	NA	NA
hsapMXE24946490	STK32B	2263	NA	NA
hsapMXE24902269	UST	2586	NA	NA
hsapMXE24874536	AFF3	1660	NA	NA
hsapMXE24999911	CEP128	902	NA	NA
hsapMXE24996225	DHRSX	3104	NA	NA
hsapMXE24832693	RGS9	1260	NA	NA
hsapMXE24853320	PHACTR3	1887	NA	NA
hsapMXE24814654	CCDC152	2388	NA	NA
hsapMXE24808263	SLC44A5	92	NA	NA
hsapMXE24823349	GATSL2	2638	NA	NA
hsapMXE24834047	2017-03-01	2190	NA	NA
hsapMXE24899325	DCC	1318	NA	NA
hsapMXE24905102	TRDN	2451	NA	NA

## Sheet: Embryonic
ExonID	Gene	ClusterID	Pvalue	AdjustedP
hsapMXE25014254	ATG4B	1814	7.98722e-23	7.97924e-20
hsap00003852	STK32B	2263	2.55933e-20	1.27839e-17
hsap00003981	SLIT3	2324	3.97212e-19	1.32272e-16
hsap00002567	SLC7A9	1379	2.53705e-18	6.33628e-16
hsapMXE24774115	PRAMEF5	133	3.48763e-18	6.96828e-16
hsap00004049	CCDC152	2388	5.28562e-18	8.80055e-16
hsap00004571	CUX1	2710	9.36596e-18	1.33666e-15
hsap00001179	PRR5L	596	2.46463e-17	3.0777e-15
hsap00000639	HHAT	294	3.00533e-17	3.33592e-15
hsap00003980	SLIT3	2324	3.4017e-17	3.39829e-15
hsap00002566	SLC7A9	1380	6.01345e-17	5.46131e-15
hsap00003308	FTCD	1901	7.39483e-17	5.71102e-15
hsap00003759	2017-03-01	2190	7.43175e-17	5.71102e-15
hsap00004055	DDX4	2392	9.48222e-17	6.76624e-15
hsapMXE24810251	DNMT1	1396	1.07884e-16	7.18506e-15
hsap00002886	SCN1A	1613	1.7478e-16	1.09128e-14
hsapMXE24916836	PADI6	167	2.11917e-16	1.24532e-14
hsapMXE24803242	CACNA1D	2128	4.76817e-16	2.64633e-14
hsap00003424	RAB36	1971	7.26536e-16	3.82005e-14
hsap00004812	AMBP	2876	8.69315e-16	4.34223e-14
hsap00000329	PRAMEF5	133	1.14473e-15	5.44563e-14
hsap00003193	NFATC2	1822	1.3401e-15	6.08525e-14
hsap00004378	SYTL3	2594	1.45114e-15	6.303e-14
hsap00003543	ABI3BP	2048	1.91484e-15	7.97053e-14
hsapMXE24932134	ABI3BP	2047	2.24832e-15	8.98428e-14
hsap00001454	PDE3A	737	2.87647e-15	1.0723e-13
hsap00000903	BICC1	440	2.89811e-15	1.0723e-13
hsap00002137	MGRN1	1093	3.92586e-15	1.40069e-13
hsap00003982	ATP10B	2328	5.49731e-15	1.89373e-13
hsap00004674	SCARA5	2786	5.89797e-15	1.96402e-13
hsapMXE24832285	SLC25A26	2131	6.36068e-15	2.04978e-13
hsap00003681	ARGFX	2147	6.75753e-15	2.10962e-13
hsap00003979	SLIT3	2324	7.32807e-15	2.21841e-13
hsapMXE24932138	ABI3BP	2047	8.24145e-15	2.35235e-13
hsap00002417	CCBE1	1275	8.1682e-15	2.35235e-13
hsap00001981	FMN1	997	1.05068e-14	2.87817e-13
hsap00003717	COL6A6	2158	1.06599e-14	2.87817e-13
hsap00002478	DCC	1318	1.18621e-14	3.11849e-13
hsap00004155	TRDN	2451	1.64674e-14	4.11716e-13
hsap00003063	BBS5	1765	1.64851e-14	4.11716e-13
hsap00004389	TPK1	2602	1.95322e-14	4.7592e-13
hsap00001030	FCHSD2	527	2.00511e-14	4.76931e-13
hsap00004157	TRDN	2451	2.39657e-14	5.56785e-13
hsap00003011	PRKCE	1725	2.73831e-14	6.21721e-13
hsap00004156	TRDN	2448	4.25366e-14	9.23785e-13
hsap00002055	CBFA2T3	1048	4.22723e-14	9.23785e-13
hsap00004153	SLC18B1	2446	6.67989e-14	1.40261e-12
hsapMXE24792355	SIRPB1	1852	6.73928e-14	1.40261e-12
hsap00001021	DLG2	521	7.73015e-14	1.576e-12
hsapMXE24810255	DNMT1	1396	8.23976e-14	1.6463e-12
hsap00001014	SYTL2	517	1.19253e-13	2.33596e-12
hsap00001227	ZBTB16	629	1.4733e-13	2.83043e-12
hsap00003277	PHACTR3	1887	1.95493e-13	3.68485e-12
hsapMXE24797285	ATP8A1	2238	2.08623e-13	3.85952e-12
hsap00003900	GRID2	2285	3.9323e-13	7.14249e-12
hsap00000502	FCGR1A	226	4.21851e-13	7.52552e-12
hsap00000119	GNAT2	73	4.837e-13	8.47748e-12
hsapMXE24932135	ABI3BP	2047	5.42058e-13	9.33648e-12
hsapMXE24932137	ABI3BP	2047	6.0725e-13	1.02695e-11
hsap00003898	CCSER1	2283	6.16786e-13	1.02695e-11
hsapMXE24893462	FLOT2	1201	6.62914e-13	1.08566e-11
hsap00004345	ANKRD6	2568	6.94124e-13	1.11843e-11
hsap00001891	SCAPER	957	7.81455e-13	1.23916e-11
hsap00004382	PTPRN2	2598	9.57932e-13	1.49527e-11
hsap00003654	SLC25A26	2131	1.01267e-12	1.53282e-11
hsap00003410	PIWIL3	1962	1.00172e-12	1.53282e-11
hsap00001731	COL4A2	874	1.26547e-12	1.86134e-11
hsap00003752	PDLIM3	2183	1.26698e-12	1.86134e-11
hsap00000860	WDR37	417	1.29918e-12	1.88098e-11
hsap00001267	CHFR	646	1.56896e-12	2.23913e-11
hsap00001268	GOLGA3	647	1.61297e-12	2.26952e-11
hsap00003064	MYO3B	1767	1.63673e-12	2.27097e-11
hsap00004709	PDLIM2	2814	1.78749e-12	2.44617e-11
hsapMXE24773825	ARGFX	2147	2.09863e-12	2.83314e-11
hsapMXE24842216	SCN8A	752	2.32893e-12	3.10214e-11
hsapMXE24838816	MYO3B	1768	2.43425e-12	3.19976e-11
hsap00003998	SPOCK1	2339	2.82925e-12	3.67067e-11
hsap00002831	IQCA1	1532	4.99778e-12	6.31997e-11
hsap00004165	REV3L	2457	4.97239e-12	6.31997e-11
hsapMXE24899683	GNAT2	73	6.18157e-12	7.71923e-11
hsap00002141	RBFOX1	1096	6.89857e-12	8.50823e-11
hsap00005197	TMEM164	3079	8.99686e-12	1.09608e-10
hsap00002885	SCN9A	1612	1.01473e-11	1.21848e-10
hsap00004225	GPLD1	2505	1.02454e-11	1.21848e-10
hsapMXE24877279	PKM	959	1.89141e-11	2.22296e-10
hsap00002899	NEB	1620	1.93304e-11	2.24548e-10
hsapMXE24886357	ADAM23	1788	2.03762e-11	2.33976e-10
hsap00004624	DPP6	2745	2.10244e-11	2.38674e-10
hsap00002459	PTPRM	1302	2.17826e-11	2.44504e-10
hsapMXE24764592	CACNA1D	2128	2.31124e-11	2.56548e-10
hsapMXE25038264	CT45A4	2997	2.5686e-11	2.81981e-10
hsap00003066	MYO3B	1768	2.873e-11	3.1197e-10
hsap00001289	SLC41A2	662	2.98209e-11	3.20335e-10
hsapMXE24905410	ATP8A1	2238	3.03672e-11	3.22733e-10
hsap00000872	CACNB2	424	3.32462e-11	3.4961e-10
hsapMXE24932136	ABI3BP	2047	4.148e-11	4.27201e-10
hsap00004916	ZNF618	2944	4.13956e-11	4.27201e-10
hsap00001774	CLMN	892	4.24076e-11	4.32298e-10
hsap00002481	NEDD4L	1319	5.47925e-11	5.52907e-10
hsap00002978	FKBP1B	1710	6.38949e-11	6.3831e-10
hsapMXE24897660	IDE	370	6.96672e-11	6.89085e-10
hsap00003684	KALRN	2150	7.24638e-11	7.09718e-10
hsapMXE25016595	PKM	959	7.34355e-11	7.12253e-10
hsap00003023	DYSF	1732	9.4805e-11	9.10675e-10
hsap00001570	TCTN1	792	1.03464e-10	9.84386e-10
hsapMXE24762222	TPM1	1021	1.14549e-10	1.07957e-09
hsapMXE24932145	ABI3BP	2047	1.23388e-10	1.14523e-09
hsapMXE25011267	SREK1IP1	2364	1.23809e-10	1.14523e-09
hsap00003121	ARPC2	1790	1.31746e-10	1.1965e-09
hsapMXE24902350	ARPC2	1790	1.31746e-10	1.1965e-09
hsap00003489	DLG1	2006	1.36032e-10	1.20262e-09
hsap00001116	OSBPL5	565	1.35041e-10	1.20262e-09
hsap00004469	ISPD	2659	1.3567e-10	1.20262e-09
hsap00001643	NEK5	828	1.37673e-10	1.20645e-09
hsapMXE24799696	GLRA2	3044	1.67967e-10	1.45913e-09
hsapMXE24882256	TPM2	2901	1.84387e-10	1.58795e-09
hsapMXE24997534	RBFOX1	1097	2.07549e-10	1.77215e-09
hsap00005150	CHIC1	3060	2.10413e-10	1.78138e-09
hsap00000858	LARP4B	415	2.39333e-10	2.00919e-09
hsapMXE25036180	DMBT1	499	2.89688e-10	2.41165e-09
hsapMXE24971773	ACBD6	23	2.96577e-10	2.4486e-09
hsap00000816	CTNNA3	388	3.46197e-10	2.82509e-09
hsapMXE24823379	CCSER1	2283	3.47833e-10	2.82509e-09
hsap00002920	AFF3	1661	3.7108e-10	2.98959e-09
hsap00000316	EYA3	126	3.89858e-10	3.11575e-09
hsapMXE24932140	ABI3BP	2047	4.23825e-10	3.36033e-09
hsap00002832	USP40	1533	4.34363e-10	3.41676e-09
hsap00005223	FHL1	3089	4.74631e-10	3.70435e-09
hsap00003344	PDE9A	1927	5.16679e-10	3.97048e-09
hsap00004494	EEPD1	2675	5.15738e-10	3.97048e-09
hsapMXE24810252	DNMT1	1396	5.52537e-10	4.21362e-09
hsap00002712	CRTC1	1462	6.36541e-10	4.81746e-09
hsap00002183	GNAO1	1127	8.60403e-10	6.46272e-09
hsap00004162	MAN1A1	2454	8.73886e-10	6.49395e-09
hsap00003115	GLS	1784	8.7756e-10	6.49395e-09
hsap00004017	PDE4D	2365	9.19321e-10	6.75296e-09
hsap00002884	STK39	1611	9.36141e-10	6.82631e-09
hsap00003609	SRGAP3	2099	9.58574e-10	6.93925e-09
hsap00001904	DENND4A	964	1.01548e-09	7.29829e-09
hsap00004016	SREK1IP1	2364	1.16067e-09	8.28222e-09
hsap00003972	DBN1	2320	1.20996e-09	8.57267e-09
hsap00003799	MAPK10	2224	1.22014e-09	8.58396e-09
hsapMXE25000414	VPS13B	2844	1.24461e-09	8.69487e-09
hsapMXE25036101	DMBT1	501	1.603e-09	1.11208e-08
hsap00000415	WDTC1	176	1.76969e-09	1.21926e-08
hsap00002221	ZFPM1	1155	2.28067e-09	1.54993e-08
hsap00003393	NFAM1	1947	2.28067e-09	1.54993e-08
hsap00002219	CMIP	1153	2.38195e-09	1.60782e-08
hsapMXE24775504	TPM1	1021	2.49785e-09	1.67473e-08
hsap00002329	ABR	1214	4.2797e-09	2.81278e-08
hsap00004788	EXD3	2857	4.26689e-09	2.81278e-08
hsap00002303	CACNB1	1195	4.27249e-09	2.81278e-08
hsap00004570	CUX1	2714	4.33383e-09	2.82974e-08
hsapMXE24992877	MAPK8	435	4.73702e-09	3.07291e-08
hsap00002379	MAPT	1246	5.01275e-09	3.2308e-08
hsapMXE24932142	ABI3BP	2047	5.2778e-09	3.37982e-08
hsapMXE24810256	DNMT1	1396	5.40461e-09	3.43898e-08
hsap00004572	CUX1	2711	5.99055e-09	3.7877e-08
hsapMXE25029012	TPM2	2901	6.21214e-09	3.9031e-08
hsap00001585	HIP1R	803	6.66319e-09	4.16033e-08
hsap00004342	BCKDHB	2567	7.29268e-09	4.52508e-08
hsap00002919	AFF3	1660	7.86356e-09	4.84919e-08
hsap00003395	MKL1	1949	9.12288e-09	5.59126e-08
hsapMXE24880291	SCN9A	1612	1.08778e-08	6.62615e-08
hsap00004340	DDX43	2565	1.17555e-08	7.11742e-08
hsap00005201	FAM122C	3084	1.20132e-08	7.22964e-08
hsap00002652	TCF3	1423	1.25776e-08	7.52396e-08
hsapMXE24931013	ARHGEF12	634	1.33411e-08	7.9332e-08
hsap00001684	DNAJC15	857	1.35382e-08	7.95566e-08
hsapMXE24917743	DNAJC15	857	1.35382e-08	7.95566e-08
hsapMXE24773822	ARGFX	2147	1.40545e-08	8.21076e-08
hsap00001859	IFT43	938	1.41758e-08	8.23353e-08
hsap00002306	SSH2	1198	1.52889e-08	8.82866e-08
hsap00005086	BTK	3017	1.55131e-08	8.90663e-08
hsap00003630	FBXL2	2112	1.56429e-08	8.92985e-08
hsapMXE24868446	AMBP	2876	1.59962e-08	9.07964e-08
hsap00003399	IL2RB	1952	1.86024e-08	1.04568e-07
hsapMXE24875352	SLC3A2	606	1.86318e-08	1.04568e-07
hsap00004735	CHD7	2829	1.89102e-08	1.05538e-07
hsap00000476	ATXN7L2	211	2.05614e-08	1.14116e-07
hsap00004568	CUX1	2713	2.2043e-08	1.21663e-07
hsap00003488	DLG1	2006	2.33403e-08	1.27415e-07
hsapMXE24989780	RAD51	1010	2.32188e-08	1.27415e-07
hsap00001569	TCTN1	792	2.55007e-08	1.38452e-07
hsap00002822	KIF1A	1524	2.64692e-08	1.42934e-07
hsap00000976	TCF7L2	488	2.94135e-08	1.57979e-07
hsap00000629	CD55	286	3.01136e-08	1.60629e-07
hsap00000637	SYT14	293	3.02285e-08	1.60629e-07
hsap00001112	TRIM3	562	3.06098e-08	1.61795e-07
hsapMXE24932150	ABI3BP	2047	3.61017e-08	1.89819e-07
hsap00004992	AIF1L	2970	3.74993e-08	1.96135e-07
hsap00002237	HID1	1167	3.79409e-08	1.97411e-07
hsap00003777	NUDT6	2202	3.89315e-08	2.00119e-07
hsap00002418	TCF4	1276	3.90623e-08	2.00119e-07
hsap00001990	RYR3	1006	3.88236e-08	2.00119e-07
hsap00000933	ADK	461	4.28488e-08	2.18398e-07
hsap00002115	RAB40C	1081	4.65089e-08	2.3585e-07
hsap00004407	ATXN7L1	2617	4.73196e-08	2.38749e-07
hsapMXE24773819	ARGFX	2147	4.8382e-08	2.42883e-07
hsap00002933	FAM161A	1674	4.90961e-08	2.45235e-07
hsap00004368	UST	2586	5.04669e-08	2.50828e-07
hsap00000084	MEF2D	46	5.09531e-08	2.51991e-07
hsap00003307	LSS	1900	5.58477e-08	2.74837e-07
hsapMXE25036071	DMBT1	501	7.6241e-08	3.73356e-07
hsapMXE24955897	SLC8A1	1679	8.31866e-08	4.05382e-07
hsap00002119	SLC9A3R2	1086	9.60133e-08	4.65618e-07
hsap00005141	GAGE13	3052	1.00848e-07	4.86702e-07
hsapMXE25031259	ANKRD36C	1667	1.01521e-07	4.87596e-07
hsap00004626	ZC3H3	2747	1.03447e-07	4.94469e-07
hsap00004683	PSD3	2791	1.0475e-07	4.98312e-07
hsap00005246	DHRSX	3104	1.27545e-07	6.03876e-07
hsap00001483	SCN8A	752	1.34535e-07	6.33965e-07
hsap00003751	PDLIM3	2183	1.43282e-07	6.72011e-07
hsapMXE24828447	NRG1	2821	1.5034e-07	7.01821e-07
hsap00004665	FGFR1	2781	1.57077e-07	7.29858e-07
hsap00004425	SLC25A13	2629	1.72476e-07	7.97704e-07
hsap00004972	RALGPS1	2957	1.95674e-07	9.00823e-07
hsapMXE24827317	TCF7L2	489	2.11113e-07	9.6744e-07
hsap00005054	CACNA1B	2989	2.58704e-07	1.18011e-06
hsap00003272	NPEPL1	1884	2.802e-07	1.27236e-06
hsap00000984	TACC2	497	2.98592e-07	1.3459e-06
hsap00004129	ZNF354B	2431	2.99089e-07	1.3459e-06
hsap00004424	BAIAP2L1	2628	3.20902e-07	1.43758e-06
hsap00003968	PDLIM7	2318	3.24778e-07	1.44845e-06
hsap00003487	DLG1	2006	3.45425e-07	1.5269e-06
hsapMXE24835205	CACNA1C	728	3.44487e-07	1.5269e-06
hsap00002923	SNRNP200	1663	3.65578e-07	1.60887e-06
hsapMXE24827984	MTHFSD	1051	3.68458e-07	1.61443e-06
hsap00004496	C7orf10	2677	3.83612e-07	1.67349e-06
hsapMXE24987630	PTPRS	1415	5.25245e-07	2.27255e-06
hsap00002335	VPS53	1218	5.27759e-07	2.27255e-06
hsap00004643	UBR5	2763	5.27278e-07	2.27255e-06
hsapMXE24859292	CACNA1E	255	5.76929e-07	2.47362e-06
hsap00005044	EGFL7	2982	6.85764e-07	2.91523e-06
hsap00001748	CARKD	878	6.83385e-07	2.91523e-06
hsap00000412	CNKSR1	174	6.92087e-07	2.92964e-06
hsap00004022	ARL15	2370	7.17792e-07	3.02563e-06
hsapMXE24999085	TPM3	50	7.39562e-07	3.09131e-06
hsapMXE25004163	TPM3	50	7.39562e-07	3.09131e-06
hsapMXE24931588	SLC39A14	2811	8.81717e-07	3.67015e-06
hsapMXE24961198	CAPN10	1809	9.3039e-07	3.85668e-06
hsapMXE25031716	KassiopeiaGeneID761699	63	1.00411e-06	4.14507e-06
hsap00003198	SLC13A3	1825	1.03143e-06	4.24032e-06
hsapMXE25006401	EYA4	2580	1.18869e-06	4.86683e-06
hsap00000766	MMS19	358	1.28052e-06	5.2214e-06
hsap00004370	MTHFD1L	2588	1.52317e-06	6.18556e-06
hsapMXE24848528	C16orf95	1050	1.54657e-06	6.25515e-06
hsapMXE25036082	DMBT1	501	1.60793e-06	6.47712e-06
hsap00002074	RPGRIP1L	1061	1.68237e-06	6.74975e-06
hsap00002192	CPNE2	1131	1.72017e-06	6.8738e-06
hsapMXE24799687	GLRA2	3044	1.75447e-06	6.98293e-06
hsapMXE24989606	CCBE1	1275	1.9004e-06	7.53374e-06
hsapMXE25031287	ANKRD36C	1666	2.14082e-06	8.45328e-06
hsap00004238	BLOC1S5	2512	2.24935e-06	8.84686e-06
hsap00004371	MTHFD1L	2589	2.32988e-06	9.12765e-06
hsapMXE24897477	DSC1	1289	2.36399e-06	9.22512e-06
hsap00000939	TSPAN14	467	2.76292e-06	1.01981e-05
hsapMXE24813641	MEF2C	2357	2.77666e-06	1.01981e-05
hsap00000514	ADAM15	232	2.62911e-06	1.01981e-05
hsapMXE24988846	TTN	1581	2.77666e-06	1.01981e-05
hsap00002226	SPIRE2	1158	2.77666e-06	1.01981e-05
hsapMXE24818756	RBFOX1	1097	2.69075e-06	1.01981e-05
hsapMXE24765173	GRIA3	3082	2.77666e-06	1.01981e-05
hsap00000782	SORBS1	364	2.77666e-06	1.01981e-05
hsapMXE24809246	PPP1R14D	992	2.77666e-06	1.01981e-05
hsapMXE24779601	RYR3	1006	2.77666e-06	1.01981e-05
hsapMXE24771555	PIWIL3	1962	2.77666e-06	1.01981e-05
hsapMXE24918914	NRG1	2821	2.77666e-06	1.01981e-05
hsapMXE24904168	PRCC	236	2.77666e-06	1.01981e-05
hsapMXE24786491	NCOR2	652	2.77666e-06	1.01981e-05
hsapMXE24880715	SLIT3	2324	2.77666e-06	1.01981e-05
hsapMXE24801476	CTNNA3	388	2.63511e-06	1.01981e-05
hsap00001998	RAD51	1010	2.93343e-06	1.07344e-05
hsap00003574	MUSTN1	2064	3.08621e-06	1.12523e-05
hsap00003224	GPCPD1	1846	3.29131e-06	1.19564e-05
hsap00003208	TRPC4AP	1833	3.42073e-06	1.23816e-05
hsap00004702	ZDHHC2	2807	3.64102e-06	1.31313e-05
hsapMXE24935634	CCDC53	664	3.71297e-06	1.33103e-05
hsapMXE24943992	NETO2	1065	3.71728e-06	1.33103e-05
hsap00002534	DMPK	1354	3.77444e-06	1.34667e-05
hsapMXE24830913	NEB	1641	4.13079e-06	1.46335e-05
hsap00000804	DLG5	377	4.1277e-06	1.46335e-05
hsap00000372	CDK11B	145	4.31316e-06	1.52256e-05
hsap00002406	TSEN54	1265	4.3569e-06	1.53259e-05
hsap00003228	SLC4A11	1849	4.76953e-06	1.67185e-05
hsapMXE24827982	MTHFSD	1051	4.82826e-06	1.68652e-05
hsap00002310	FLOT2	1201	4.85093e-06	1.68853e-05
hsap00000645	DNAH14	299	5.05244e-06	1.75256e-05
hsap00002096	ANKS3	1076	5.2566e-06	1.81707e-05
hsapMXE24800789	GAGE13	3052	5.73821e-06	1.97671e-05
hsap00002721	LSR	1468	5.86356e-06	2.01296e-05
hsap00004510	GTF2I	2688	6.10107e-06	2.08732e-05
hsap00003781	CAMK2D	2203	6.95037e-06	2.36977e-05
hsap00001275	NCOR2	652	6.99665e-06	2.37743e-05
hsapMXE24978411	CDK11B	145	8.39196e-06	2.84189e-05
hsap00002460	RAB12	1303	8.59643e-06	2.90129e-05
hsap00004143	KassiopeiaGeneID750165	2441	8.65419e-06	2.91096e-05
hsap00003643	GNAI2	2121	9.08296e-06	3.04492e-05
hsapMXE24772672	SYTL3	2594	9.17592e-06	3.0658e-05
hsapMXE24876354	OGDH	2680	9.37226e-06	3.12096e-05
hsap00004059	TRAPPC13	2394	9.76299e-06	3.24027e-05
hsap00002944	MAP4K3	1682	1.04605e-05	3.46027e-05
hsap00001997	RAD51	1010	1.05083e-05	3.46463e-05
hsap00004592	CALD1	2727	1.24563e-05	4.09337e-05
hsapMXE25031197	ANKRD36C	1665	1.26619e-05	4.14728e-05
hsap00003417	CECR2	1967	1.40972e-05	4.60232e-05
hsap00000376	AGRN	148	1.43007e-05	4.65354e-05
hsap00000394	PEX14	159	1.45096e-05	4.70618e-05
hsapMXE24894041	NEB	1620	1.48013e-05	4.78526e-05
hsap00001830	SLC25A21	916	1.91212e-05	6.16197e-05
hsap00003844	GAK	2257	2.00638e-05	6.44493e-05
hsap00000924	MCU	456	2.01975e-05	6.44641e-05
hsap00001197	SLC3A2	606	2.014e-05	6.44641e-05
hsap00004353	DCBLD1	2572	2.05417e-05	6.53541e-05
hsap00004419	TSC22D4	2625	2.10189e-05	6.66598e-05
hsap00004245	GMDS	2516	2.25202e-05	7.11953e-05
hsap00003986	ANXA6	2332	2.26231e-05	7.12948e-05
hsap00003725	PCCB	2163	2.31351e-05	7.26791e-05
hsap00004021	PPAP2A	2369	2.57021e-05	8.04902e-05
hsapMXE24903621	SLC25A3	782	2.70444e-05	8.396e-05
hsapMXE24877186	SLC25A3	782	2.70444e-05	8.396e-05
hsap00003575	NEK4	2065	2.70622e-05	8.396e-05
hsap00005049	EHMT1	2986	2.71558e-05	8.39895e-05
hsap00003403	RBFOX2	1955	2.75514e-05	8.49502e-05
hsap00001862	GPATCH2L	939	2.79772e-05	8.59976e-05
hsapMXE24821716	CHRDL1	3009	2.98933e-05	9.16054e-05
hsapMXE24992889	MAPK8	435	3.0347e-05	9.27114e-05
hsapMXE24775321	P4HA1	383	3.25729e-05	9.92084e-05
hsap00004435	HIP1	2637	3.35203e-05	0.000101783
hsap00001280	RAB35	656	3.83011e-05	0.000115948
hsap00001073	PHF21A	544	4.46822e-05	0.000134856
hsap00004830	ABCA1	2886	4.63441e-05	0.000139451
hsapMXE24880614	SLC7A2	2808	4.65674e-05	0.000139702
hsapMXE25029804	ANKRD36C	1667	4.87432e-05	0.000145792
hsapMXE24877855	MAPK10	2224	4.90591e-05	0.000146299
hsap00004173	SNX14	2462	4.93617e-05	0.000146763
hsap00004476	WIPI2	2663	5.33577e-05	0.000158173
hsapMXE25031265	ANKRD36C	1666	6.03836e-05	0.000178471
hsap00002000	CASC4	1012	6.13876e-05	0.000180903
hsapMXE24810531	SUGT1	860	6.16405e-05	0.000181114
hsapMXE24769711	DNM2	1445	6.18906e-05	0.000181316
hsapMXE25032538	KassiopeiaGeneID761736	885	6.21483e-05	0.000181539
hsap00002157	C16orf62	1108	6.39828e-05	0.000186352
hsapMXE24955635	HP	1144	6.64471e-05	0.000192967
hsap00004801	DENND1A	2870	6.89777e-05	0.000199735
hsap00002021	MAP2K5	1027	6.93541e-05	0.000200245
hsapMXE25031803	KassiopeiaGeneID761699	62	7.43456e-05	0.000214038
hsap00004369	MTHFD1L	2587	7.69918e-05	0.000221019
hsap00003056	KIF5C	1758	8.30399e-05	0.000237699
hsap00001987	CYFIP1	1003	9.3439e-05	0.000266701
hsapMXE24817684	GPR107	2965	9.60925e-05	0.000273494
hsapMXE24780709	SGK3	2834	9.66805e-05	0.000274386
hsap00004352	DCBLD1	2571	0.000100194	0.000283552
hsap00001297	FGD6	668	0.00010624	0.000299812
hsapMXE24969209	ADPGK	958	0.000108671	0.00030581
hsap00000004	CEP170	2	0.000116949	0.000328179
hsap00001786	FOXN3	899	0.000119824	0.000335307
hsap00004708	SORBS3	2813	0.000129915	0.000362527
hsapMXE24832463	OGDH	2680	0.000132738	0.000369373
hsapMXE25031247	ANKRD36C	1667	0.000141173	0.000391755
hsapMXE25031241	ANKRD36C	1667	0.000147994	0.000409546
hsap00003748	VPS8	2180	0.000149147	0.000411597
hsap00002069	RANBP10	1058	0.000150725	0.000414805
hsapMXE24763759	FCGR1A	226	0.000152863	0.000419533
hsapMXE24819317	P4HA1	383	0.000156195	0.000427504
hsap00003779	CAMK2D	2205	0.000158455	0.000432505
hsap00000223	SLC44A5	92	0.000159636	0.00043454
hsap00002870	TTN	1580	0.000162961	0.000442387
hsap00003747	VPS8	2178	0.000164846	0.000446289
hsap00001637	DIS3	825	0.000167906	0.000453345
hsap00000332	ENO1	136	0.000168867	0.00045349
hsapMXE24867412	ENO1	136	0.000168867	0.00045349
hsap00005078	CHRDL1	3009	0.000170655	0.000457062
hsap00002002	AP4E1	1015	0.0002021	0.000539833
hsapMXE24908408	IGF2BP3	2657	0.000216935	0.000577916
hsap00001154	FAR1	582	0.000221153	0.000587584
hsap00002359	TAOK1	1235	0.000241318	0.000639037
hsap00000014	KIF14	12	0.000241798	0.000639037
hsap00021863	TTN	1581	0.000269072	0.000709243
hsap00003189	KCNQ2	1817	0.000288033	0.000757224
hsapMXE24773821	ARGFX	2147	0.000293816	0.0007704
hsap00003780	CAMK2D	2206	0.000307939	0.000805318
hsap00003370	COL6A2	1939	0.000312318	0.000813002
hsap00001117	PDDC1	566	0.000312505	0.000813002
hsap00003901	PDLIM5	2286	0.000358853	0.000931154
hsapMXE24921920	MBD1	1280	0.000374717	0.000969799
hsap00003642	TCTA	2120	0.000383524	0.000988412
hsap00003280	COL9A3	1890	0.000383888	0.000988412
hsap00002589	DNMT1	1396	0.000386983	0.000993821
hsap00004184	LMBRD1	2473	0.000411713	0.00105462
hsap00001720	PCCA	871	0.000455164	0.00116294
hsap00002654	TCF3	1422	0.000482408	0.0012294
hsap00003611	RAD18	2100	0.000517332	0.00131505
hsapMXE24799521	CD55	286	0.0005595	0.00141863
hsap00000905	TET1	443	0.000570758	0.00144351
hsap00002057	C16orf95	1050	0.000611071	0.00154157
hsap00001029	RAB6A	525	0.000617176	0.00155304
hsap00003578	USP19	2067	0.000627233	0.00157439
hsapMXE24865782	MAPK14	2540	0.000631378	0.00158082
hsapMXE25000471	CT45A4	2997	0.000680453	0.00169943
hsap00000846	DNAJC1	406	0.000697747	0.00173828
hsap00002954	DTNB	1690	0.000701263	0.00174269
hsapMXE24971689	CHCHD6	2153	0.000735321	0.00182279
hsapMXE24903724	MEF2D	46	0.000747611	0.00184867
hsapMXE24775516	ZBTB16	629	0.000767487	0.00189313
hsap00003687	CHCHD6	2153	0.000924313	0.00227436
hsap00004436	GATSL2	2638	0.000927304	0.00227611
hsap00001528	HMGA2	771	0.000985344	0.00240674
hsap00004201	BTBD9	2484	0.000985344	0.00240674
hsap00000554	CACNA1E	255	0.00102301	0.00248658
hsap00003610	SRGAP3	2099	0.00102301	0.00248658
hsap00002006	TCF12	1017	0.00103659	0.00251349
hsap00003495	BCL6	2011	0.00105919	0.00256207
hsapMXE24947741	BAIAP2L1	2628	0.00106995	0.00258183
hsap00000041	VAMP4	28	0.00109995	0.00264783
hsap00003408	ASCC2	1960	0.00118834	0.00285372
hsap00002925	ANKRD36C	1666	0.00124373	0.00297958
hsap00004381	SMOC2	2597	0.0012503	0.00298816
hsap00002428	DYM	1282	0.00125619	0.00299506
hsapMXE24997392	AIFM1	3005	0.00138701	0.00329909
hsap00004172	MDN1	2461	0.00142842	0.00338953
hsapMXE24955113	DENND1A	2870	0.00144484	0.00341229
hsapMXE24796109	ISPD	2659	0.00144484	0.00341229
hsap00002943	MAP4K3	1681	0.00146339	0.00344794
hsapMXE24798568	SLC8A1	1679	0.00158086	0.00371594
hsap00000968	PPRC1	484	0.00158537	0.00371781
hsap00002898	NEB	1621	0.00159303	0.00371995
hsap00003229	SIRPB1	1852	0.00159373	0.00371995
hsap00002155	PDXDC1	1106	0.00172091	0.00400011
hsapMXE24765165	GRIA1	2424	0.00172177	0.00400011
hsap00001523	TSFM	767	0.00175729	0.00407316
hsap00002207	DDX19B	1141	0.00200536	0.00463739
hsapMXE24967792	EEPD1	2675	0.00205598	0.00474347
hsapMXE24864845	CARKD	878	0.00213513	0.00491473
hsap00003951	PALLD	2305	0.00218801	0.00502487
hsap00001792	CEP128	902	0.00222452	0.00509701
hsap00004564	MUC17	2707	0.00226654	0.00518141
hsap00003186	D2HGDH	1815	0.00238744	0.00544532
hsapMXE25031700	KassiopeiaGeneID761699	63	0.00240506	0.00547301
hsap00001972	PPP1R14D	992	0.00250161	0.00567978
hsapMXE24955600	GNAO1	1126	0.00251963	0.00570774
hsap00003500	IGF2BP2	2015	0.00258343	0.00583902
hsap00002673	PNPLA6	1434	0.00265195	0.00598035
hsap00000326	RAP1GAP	131	0.0027659	0.00622327
hsapMXE24773826	ARGFX	2147	0.00278852	0.00626008
hsap00002924	STARD7	1664	0.00294784	0.00660289
hsap00002984	RAB10	1713	0.00300277	0.00669591
hsapMXE24935915	RAB10	1713	0.00300277	0.00669591
hsap00001216	TMEM135	620	0.00303526	0.00675328
hsap00001527	HMGA2	770	0.00308084	0.00683945
hsap00002643	PTPRS	1415	0.0033257	0.00736669
hsap00002227	RAB40B	1159	0.00347213	0.00767403
hsap00002674	PNPLA6	1435	0.00355872	0.00784804
hsapMXE24879545	RAB6A	526	0.00361364	0.0079516
hsap00004586	CCDC136	2724	0.00363822	0.0079881
hsap00001180	HSD17B12	597	0.00368939	0.00808267
hsap00000874	CACNB2	424	0.00370345	0.00809572
hsapMXE24764203	ADH1B	2221	0.00373381	0.00814428
hsap00004214	HLADRB1	2498	0.00379826	0.0082668
hsap00003268	BCAS4	1881	0.0038241	0.00830494
hsapMXE24847096	C7orf10	2677	0.00414152	0.00897479
hsap00002653	TCF3	1424	0.00418735	0.00905447
hsap00001011	TMEM123	514	0.0042013	0.00906501
hsap00000719	FGFR2	333	0.00426944	0.00919218
hsap00003041	TMEM87B	1748	0.0042831	0.00920177
hsapMXE24896964	ACTN4	1474	0.00436134	0.00934973
hsap00003254	ITCH	1872	0.00443004	0.00947668
hsapMXE24971296	FAR1	582	0.00451256	0.00963259
hsap00000008	ABCB10	6	0.00480687	0.0102389
hsap00002054	FANCA	1047	0.00487279	0.0103573
hsap00003902	PDLIM5	2286	0.0049163	0.010404
hsap00000034	ACBD6	23	0.00490531	0.010404
hsapMXE25031724	KassiopeiaGeneID761699	62	0.00492603	0.010404
hsap00001412	CSDA	715	0.00501719	0.0105519
hsapMXE24824559	CSDA	715	0.00501719	0.0105519
hsap00001222	YAP1	626	0.0051291	0.0107646
hsapMXE25031698	KassiopeiaGeneID761699	63	0.00568168	0.0118994
hsapMXE25020730	CMIP	1153	0.00577381	0.0120418
hsapMXE24988625	ZNF618	2944	0.00577381	0.0120418
hsap00000417	ZCCHC17	178	0.00580629	0.0120658
hsap00004185	KassiopeiaGeneID761756	2474	0.00580945	0.0120658
hsap00031855	COL21A1	2476	0.00595843	0.0123495
hsapMXE25013386	PPAP2A	2369	0.00613542	0.01269
hsapMXE24881814	TCF3	1424	0.00617428	0.012744
hsapMXE24823385	CCSER1	2283	0.00628284	0.0129413
hsapMXE24800696	SLC7A9	1380	0.00656945	0.0135039
hsap00003120	MAP2	1789	0.00673805	0.013822
hsap00005151	PGK1	3061	0.00688427	0.014093
hsap00002573	MEF2B	1384	0.00712485	0.0145557
hsapMXE24926387	RBM34	4	0.00714326	0.0145635
hsap00003644	HEMK1	2122	0.00772022	0.0157077
hsapMXE25038225	HLADRB1	2498	0.00786236	0.0159644
hsapMXE24956958	PDLIM2	2814	0.00816978	0.016555
hsapMXE24915759	LILRA4	1335	0.00834482	0.0168755
hsap00000431	OSBPL9	188	0.00836958	0.0168913
hsap00001689	SUGT1	860	0.008387	0.0168924
hsap00002517	LILRA4	1335	0.00869634	0.0174802
hsapMXE24855341	NUDT3	2489	0.00917382	0.0184029
hsap00002293	BRCA1	1188	0.00938369	0.0187862
hsapMXE24940487	DYM	1282	0.00946138	0.0189038
hsap00004466	IGF2BP3	2657	0.00980772	0.0195567
hsapMXE24937979	ZCCHC17	178	0.00992789	0.0197569
hsap00000648	ADCK3	301	0.0101776	0.0202137
hsap00004866	FOCAD	2912	0.0103662	0.0205474
hsap00003305	RTEL1	1898	0.0105483	0.0208668
hsap00004741	SGK3	2834	0.0108474	0.0214161
hsapMXE24913687	ACOX1	1165	0.0110491	0.0217714
hsap00001346	ITGA7	689	0.0116735	0.0219207
hsapMXE24885711	PPAP2A	2369	0.0116717	0.0219207
hsap00004993	GFI1B	2971	0.0116735	0.0219207
hsap00002522	LILRB5	1343	0.0116735	0.0219207
hsap00002521	LILRB5	1343	0.0116735	0.0219207
hsapMXE24882408	TTN	1581	0.0116735	0.0219207
hsap00002758	CCDC61	1487	0.0116735	0.0219207
hsap00000203	COL24A1	88	0.0116735	0.0219207
hsapMXE24777858	RAB12	1303	0.0116735	0.0219207
hsap00000274	CSMD2	116	0.0116735	0.0219207
hsapMXE24893707	KCNQ2	1817	0.0116735	0.0219207
hsapMXE24966160	UXS1	1659	0.0116735	0.0219207
hsapMXE24913717	BRCA1	1187	0.0116735	0.0219207
hsapMXE24781750	AGAP1	1803	0.0116735	0.0219207
hsapMXE24838026	LARP4	750	0.0116735	0.0219207
hsapMXE24937977	ZCCHC17	178	0.0116735	0.0219207
hsapMXE24913745	BRCA1	1188	0.0116735	0.0219207
hsapMXE24864108	MTHFD1L	2589	0.0116735	0.0219207
hsapMXE24902273	UST	2586	0.0116735	0.0219207
hsapMXE24959710	SUDS3	796	0.0116735	0.0219207
hsapMXE24871786	CUX1	2713	0.0116735	0.0219207
hsapMXE24777493	AFF3	1661	0.0116735	0.0219207
hsapMXE24871768	CUX1	2713	0.0116735	0.0219207
hsapMXE24963994	IQCA1	1532	0.0116735	0.0219207
hsapMXE24899325	DCC	1318	0.0116735	0.0219207
hsap00004678	PEBP4	2789	0.0117704	0.0220612
hsapMXE24996225	DHRSX	3104	0.0119119	0.0222847
hsapMXE24856686	MBD1	1280	0.0120246	0.0224535
hsapMXE24968084	TCF7L2	489	0.0129045	0.024007
hsap00003119	ADAM23	1788	0.0129046	0.024007
hsapMXE24896812	H2AFY	2340	0.013018	0.0241728
hsap00002079	NETO2	1065	0.0130723	0.0242287
hsapMXE24991601	H2AFY	2340	0.0136009	0.0251151
hsap00005145	DLG3	3057	0.0135825	0.0251151
hsapMXE24773820	ARGFX	2147	0.013954	0.0257196
hsapMXE24967628	TET1	443	0.0145266	0.0267257
hsap00003741	MFSD1	2174	0.0154723	0.0284132
hsap00003022	DYSF	1733	0.0155413	0.0284876
hsap00000881	RAB18	429	0.0156343	0.0286021
hsap00004797	UCK1	2866	0.0157945	0.0286021
hsapMXE24927058	PPRC1	484	0.0158614	0.0286021
hsapMXE24780523	WIPI2	2663	0.0158614	0.0286021
hsapMXE24810417	AIFM1	3005	0.0158614	0.0286021
hsapMXE24792766	ABR	1214	0.0158614	0.0286021
hsapMXE24832808	SCN1A	1613	0.0158614	0.0286021
hsap00004411	RASA4	2619	0.0158544	0.0286021
hsapMXE24853320	PHACTR3	1887	0.0158614	0.0286021
hsapMXE24792201	MYO3B	1767	0.0158994	0.0286189
hsapMXE24940506	DYM	1283	0.0159493	0.0286571
hsap00004762	VPS13B	2844	0.0171422	0.0307453
hsap00002466	C18orf8	1308	0.0193002	0.0345535
hsap00004893	WNK2	2930	0.0199848	0.0357153
hsapMXE24851257	ZFYVE21	947	0.0210914	0.0376256
hsapMXE24946490	STK32B	2263	0.0215419	0.0383607
hsapMXE24988990	TTN	1579	0.0218599	0.0388576
hsap00003411	UFD1L	1963	0.0224097	0.0397642
hsapMXE25027399	ADAM15	232	0.0231527	0.0410099
hsap00004791	NOTCH1	2859	0.0235577	0.0416534
hsap00002056	CYBA	1049	0.0239734	0.0423135
hsap00003776	MFSD8	2201	0.0246436	0.0434196
hsap00003369	COL6A2	1939	0.0253499	0.0445855
hsapMXE24894580	RRBP1	1839	0.0255263	0.0448169
hsap00003278	SS18L1	1888	0.025938	0.0454598
hsapMXE24835625	PQBP1	3051	0.0265048	0.0463719
hsap00002955	ITSN2	1691	0.0270663	0.0472713
hsapMXE25028162	PADI6	167	0.0273369	0.0476607
hsap00000465	ABCD3	207	0.0291633	0.050668
hsap00001353	TFCP2	693	0.0291414	0.050668
hsap00001074	PHF21A	544	0.0292772	0.0506896
hsap00003869	TBC1D19	2270	0.0292529	0.0506896
hsap00002351	SLC47A1	1229	0.0322093	0.0556696
hsapMXE24936387	CPSF3	1707	0.0340022	0.058667
hsap00003159	COPS8	1804	0.0341859	0.0588823
hsap00003185	ATG4B	1814	0.0351194	0.060386
hsap00005074	AIFM1	3005	0.0368418	0.0632388
hsapMXE24903717	MEF2B	1384	0.037122	0.0636103
hsapMXE24974675	UBASH3B	637	0.0396958	0.0679043
hsapMXE24773865	SLC3A2	606	0.0409088	0.0698597
hsapMXE24894440	PKP2	710	0.0410287	0.0699449
hsapMXE24862674	CAMK2D	2204	0.0413227	0.0703261
hsap00004205	SRPK1	2487	0.0424155	0.072063
hsap00000518	RUSC1	235	0.0434241	0.0736514
hsap00002974	CPSF3	1707	0.0439602	0.0744343
hsap00001575	SUDS3	796	0.0441483	0.0746262
hsapMXE25019596	SCN5A	2086	0.0445416	0.0750373
hsapMXE24865487	CHD2	1044	0.0445027	0.0750373
hsap00002461	SOGA2	1304	0.0449603	0.0756151
hsapMXE24978378	CDK11B	145	0.0457881	0.0768778
hsapMXE24890848	EYA4	2580	0.0471522	0.0790353
hsap00003520	SNX4	2031	0.0478313	0.0800394
hsapMXE24817234	TCF3	1424	0.0487219	0.0813932
hsap00002429	DYM	1283	0.0488811	0.0815229
hsap00000235	LRP8	101	0.0497481	0.0828306
hsap00001478	LARP4	750	0.0503621	0.0837134
hsapMXE25020066	COPS8	1804	0.0509215	0.0845026
hsap00001214	RELT	618	0.0513319	0.0850423
hsapMXE24892231	PTTG1IP	1905	0.0518173	0.0857045
hsap00003394	RANGAP1	1948	0.0529373	0.0874121
hsapMXE24865222	ANKS3	1076	0.0532372	0.0877623
hsapMXE24776139	IQCB1	2039	0.0535614	0.0881512
hsap00001293	CCDC53	664	0.0541493	0.0889723
hsapMXE24954034	KIAA1468	1322	0.0550436	0.0902931
hsap00021901	TTN	1579	0.0586169	0.0959972
hsap00003626	UBE2E2	2108	0.0593687	0.0970693
hsap00000482	CEPT1	215	0.0600929	0.0980929
hsap00001028	INTS4	524	0.060946	0.0993231
hsapMXE24882404	TTN	1581	0.0614363	0.0999591
hsap00002912	C2orf76	1655	0.061897	0.100545
hsap00001653	KIAA0226L	835	0.0660795	0.107165
hsapMXE24992020	GNAO1	1126	0.067516	0.109317
hsap00001861	GPATCH2L	939	0.0680172	0.10995
hsapMXE24910031	U2AF1	1906	0.0690383	0.111241
hsapMXE24761758	PHKB	1121	0.0689852	0.111241
hsap00002001	EIF3J	1013	0.0693202	0.111336
hsapMXE24885980	EIF3J	1013	0.0693202	0.111336
hsap00002208	FUK	1142	0.0705976	0.113205
hsapMXE24959398	TPK1	2602	0.0712104	0.114005
hsapMXE24875490	CD99	3039	0.0715944	0.114437
hsap00003778	CAMK2D	2204	0.0722316	0.115271
hsap00002985	HADHB	1714	0.073772	0.117541
hsap00002051	MEF2A	1045	0.0790407	0.125735
hsapMXE24918199	C18orf8	1308	0.0813605	0.12922
hsap00000644	CNIH3	298	0.0823	0.130504
hsap00002327	C17orf85	1212	0.0829068	0.131133
hsapMXE25031723	KassiopeiaGeneID761699	61	0.0829593	0.131133
hsap00003533	IQCB1	2039	0.0848096	0.133846
hsapMXE24777768	U2AF1	1906	0.0880359	0.138719
hsapMXE24791932	RBFOX2	1955	0.0900759	0.141487
hsapMXE24930973	PSD3	2791	0.0900759	0.141487
hsap00002438	DSC1	1289	0.0924952	0.144873
hsapMXE24959185	TCTA	2120	0.0925214	0.144873
hsap00004446	VOPP1	2643	0.0933336	0.145916
hsapMXE24800695	SLC7A9	1379	0.0949651	0.148235
hsap00000006	RBM34	4	0.10104	0.157226
hsapMXE24845476	ACOX1	1165	0.100889	0.157226
hsapMXE24830005	WDR46	2491	0.104982	0.163106
hsapMXE24988800	TTN	1572	0.106344	0.164965
hsapMXE24882045	TGFA	1671	0.109912	0.170236
hsapMXE24936937	LCMT1	1113	0.111654	0.172665
hsapMXE24975400	SYTL2	517	0.113931	0.175916
hsap00001118	IRF7	567	0.119073	0.183571
hsap00001873	APOPT1	946	0.119762	0.184349
hsapMXE24821530	COPS2	977	0.12222	0.187842
hsap00000231	SSBP3	99	0.123729	0.189869
hsapMXE25031751	KassiopeiaGeneID761699	61	0.128455	0.19682
hsapMXE24925154	GLS	1784	0.129139	0.197565
hsapMXE24771263	CEPT1	215	0.13142	0.200748
hsap00001892	ADPGK	958	0.1388	0.211696
hsap00001636	DIS3	825	0.139811	0.212913
hsap00001052	BSCL2	536	0.140871	0.214202
hsap00002159	IQCK	1110	0.141824	0.215322
hsapMXE24810118	BSCL2	536	0.142352	0.21547
hsapMXE24826307	SCAPER	957	0.142352	0.21547
hsap00002457	SMCHD1	1300	0.143945	0.21755
hsap00000938	PPIF	466	0.145112	0.218983
hsapMXE25031720	KassiopeiaGeneID761699	63	0.146432	0.220642
hsap00002407	MFSD11	1266	0.150671	0.226687
hsap00003166	CAPN10	1809	0.152005	0.22835
hsap00000405	ARHGEF10L	168	0.154712	0.23172
hsap00003426	EMID1	1973	0.154712	0.23172
hsap00004998	WDR5	2974	0.158893	0.237626
hsapMXE24992758	MAPK14	2540	0.16006	0.239013
hsap00000085	MUC1	47	0.161108	0.239888
hsapMXE24873037	GNAI2	2121	0.161126	0.239888
hsapMXE24810634	MEF2A	1045	0.163033	0.242128
hsap00000805	KCNMA1	380	0.163115	0.242128
hsap00002450	PIEZO2	1296	0.167377	0.248086
hsapMXE24774620	KCNMA1	380	0.16777	0.2483
hsapMXE24908112	GNAI3	212	0.170696	0.252257
hsapMXE25022637	RAB6A	526	0.171876	0.253625
hsap00004596	MGAM	2730	0.173586	0.25577
hsap00003314	PTTG1IP	1905	0.178346	0.262397
hsapMXE24938508	RSRC1	2173	0.179555	0.263788
hsapMXE25029743	ANKRD36C	1665	0.180497	0.264781
hsap00001282	MYL2	658	0.191071	0.279677
hsap00002097	CORO7	1077	0.191211	0.279677
hsapMXE24769697	DNM2	1445	0.197782	0.288866
hsap00003060	PSMD14	1762	0.199217	0.290113
hsapMXE24902848	PSMD14	1762	0.199217	0.290113
hsap00003594	DYNC1LI1	2089	0.200081	0.290525
hsapMXE24955670	SCN2A	1764	0.199952	0.290525
hsap00004877	ZCCHC7	2918	0.216375	0.313728
hsapMXE25009216	KCNIP2	351	0.232649	0.332498
hsapMXE24822432	FGFR2	333	0.230615	0.332498
hsapMXE24887061	FUBP1	91	0.232649	0.332498
hsapMXE24835386	MFSD1	2174	0.232649	0.332498
hsapMXE24977365	SLC8A3	909	0.232605	0.332498
hsapMXE24938907	NUP54	2227	0.232649	0.332498
hsapMXE24878098	PRPSAP1	1162	0.232649	0.332498
hsapMXE24977828	SSH2	1198	0.232649	0.332498
hsapMXE24842444	PCCB	2163	0.232605	0.332498
hsapMXE24964982	PRR5L	596	0.232649	0.332498
hsap00002162	LCMT1	1113	0.239875	0.342336
hsapMXE24825534	RAP1GAP	131	0.240987	0.343432
hsap00003599	NGLY1	2092	0.245704	0.349655
hsapMXE24892117	KIF1A	1524	0.250016	0.355285
hsapMXE24882463	TTN	1580	0.251037	0.35623
hsap00004209	WDR46	2491	0.266328	0.377393
hsap00002482	KIAA1468	1322	0.266886	0.377648
hsap00001190	STX3	602	0.288347	0.406862
hsap00005132	GK	3047	0.288249	0.406862
hsapMXE24936399	EGFL7	2982	0.290464	0.409272
hsap00031854	COL21A1	2476	0.296069	0.416582
hsap00003012	EPCAM	1726	0.297629	0.418187
hsap00005140	PQBP1	3051	0.313827	0.419528
hsap00001350	ITGA5	691	0.306632	0.419528
hsap00000732	COL17A1	340	0.314961	0.419528
hsapMXE24982344	COL12A1	2466	0.314961	0.419528
hsap00002918	UXS1	1659	0.300358	0.419528
hsap00000992	DMBT1	499	0.314961	0.419528
hsapMXE24765625	PDE3A	737	0.314961	0.419528
hsapMXE24932154	ABI3BP	2048	0.314961	0.419528
hsap00002163	IL21R	1114	0.314961	0.419528
hsapMXE24793852	OBSCN	306	0.314961	0.419528
hsapMXE24864532	ANKRD6	2568	0.314961	0.419528
hsapMXE24964670	UBA5	2159	0.314961	0.419528
hsapMXE24799343	GRIA1	2424	0.314961	0.419528
hsapMXE24839367	ENDOU	702	0.314961	0.419528
hsap00000392	CAMTA1	157	0.314961	0.419528
hsapMXE24847363	SLC13A3	1825	0.314961	0.419528
hsapMXE24800982	CACNA1A	1392	0.314961	0.419528
hsapMXE24883588	HMGA2	771	0.314961	0.419528
hsapMXE24879490	ABCD3	207	0.314961	0.419528
hsapMXE24919237	WDR37	417	0.314961	0.419528
hsapMXE24887482	HIP1R	803	0.314961	0.419528
hsapMXE24773848	SLC3A2	607	0.314961	0.419528
hsapMXE24796665	FMN1	997	0.314961	0.419528
hsapMXE24937751	RTEL1	1898	0.314961	0.419528
hsapMXE24883608	HMGA2	770	0.314961	0.419528
hsapMXE24995115	PEBP4	2789	0.314961	0.419528
hsapMXE24952457	ATXN7L1	2617	0.314961	0.419528
hsapMXE24871803	CUX1	2714	0.314961	0.419528
hsapMXE24881392	NEK4	2065	0.314961	0.419528
hsapMXE24867724	GMDS	2516	0.314961	0.419528
hsapMXE24970818	SLC41A2	662	0.314961	0.419528
hsapMXE24900196	PRKCE	1725	0.314961	0.419528
hsapMXE24874487	AFF3	1660	0.314961	0.419528
hsapMXE24775292	C2orf76	1655	0.31144	0.419528
hsapMXE24916783	NFATC2	1822	0.314961	0.419528
hsapMXE24818753	RBFOX1	1096	0.314961	0.419528
hsapMXE24867839	GRID2	2285	0.314961	0.419528
hsapMXE24999911	CEP128	902	0.314961	0.419528
hsapMXE24834047	2017-03-01	2190	0.314961	0.419528
hsapMXE24813668	KIAA0922	2300	0.317284	0.42206
hsap00004400	IMPDH1	2612	0.318821	0.423541
hsap00004999	COL5A1	2975	0.319314	0.423631
hsap00002232	PRPSAP1	1162	0.348027	0.461112
hsap00004813	PTBP3	2877	0.354842	0.468898
hsap00003969	PDLIM7	2318	0.354564	0.468898
hsapMXE24988778	TTN	1579	0.357521	0.471814
hsapMXE24814490	BCL6	2011	0.362419	0.477647
hsapMXE24989781	RAD51	1010	0.365552	0.481141
hsap00002733	ACTN4	1474	0.37946	0.49879
hsap00001443	TEAD4	730	0.38395	0.504029
hsap00003232	FKBP1A	1855	0.387727	0.508319
hsapMXE24802951	SLC39A14	2811	0.391702	0.512858
hsapMXE24853701	CALU	2723	0.403359	0.527429
hsap00001662	EFHA1	842	0.408782	0.533821
hsap00003242	MACROD2	1864	0.421726	0.550005
hsapMXE24971288	TMEM164	3079	0.430508	0.560727
hsapMXE24944069	SDAD1	2228	0.432514	0.562606
hsapMXE24817675	GPR107	2965	0.43418	0.564039
hsap00001198	RTN3	608	0.435451	0.564955
hsap00000222	FUBP1	91	0.440461	0.570714
hsap00003845	FGFR3	2258	0.441993	0.571957
hsap00002284	COPZ2	1182	0.444069	0.5739
hsap00003804	SDAD1	2228	0.445013	0.574212
hsapMXE24855345	NUDT3	2489	0.44546	0.574212
hsap00000113	DENND2C	69	0.452169	0.58211
hsap00001842	PSMA3	925	0.455654	0.585087
hsapMXE24878296	PSMA3	925	0.455654	0.585087
hsap00000930	VCL	460	0.460089	0.590024
hsapMXE24882337	DNAJC7	1190	0.467678	0.598987
hsapMXE24881895	TEAD4	730	0.468516	0.599293
hsapMXE24944981	CHFR	646	0.473297	0.604634
hsapMXE24921952	CYFIP1	1003	0.48374	0.617186
hsap00003154	PSMD1	1800	0.491248	0.625167
hsapMXE24846744	PSMD1	1800	0.491248	0.625167
hsapMXE24891348	P4HA2	2341	0.523788	0.66573
hsapMXE24881269	SRPK1	2487	0.526173	0.667065
hsap00002768	AP2A1	1493	0.525949	0.667065
hsap00001115	ZNF195	564	0.528759	0.669494
hsap00000403	SZRD1	164	0.531863	0.672571
hsapMXE24781666	UFD1L	1963	0.536338	0.677373
hsap00001921	COPS2	977	0.544653	0.687006
hsap00000269	PSMB2	115	0.56383	0.698842
hsap00004035	PDCD6	2378	0.56383	0.698842
hsap00000789	IDE	370	0.559399	0.698842
hsapMXE24863567	RBM39	1832	0.56383	0.698842
hsapMXE25011440	IFT20	1203	0.56383	0.698842
hsapMXE24926658	PDXDC1	1106	0.56383	0.698842
hsapMXE24871667	CSNK2A1	1857	0.562059	0.698842
hsapMXE24819236	IMPDH1	2612	0.56383	0.698842
hsapMXE24834365	EIF2B3	107	0.56383	0.698842
hsapMXE24845619	VAMP4	28	0.56383	0.698842
hsapMXE24839891	TSFM	767	0.560953	0.698842
hsapMXE24827204	SYT14	293	0.56383	0.698842
hsapMXE24907089	CNKSR1	174	0.56383	0.698842
hsapMXE25027148	TCF12	1017	0.56383	0.698842
hsap00000101	KassiopeiaGeneID761699	59	0.566385	0.701138
hsapMXE24873031	GNAI2	2121	0.573109	0.708584
hsapMXE24936385	CPSF3	1707	0.576462	0.711848
hsap00002395	TLK2	1258	0.589958	0.727615
hsap00002588	ECSIT	1395	0.592332	0.729642
hsap00002313	IFT20	1203	0.599686	0.736884
hsapMXE24859103	ACSL6	2342	0.599686	0.736884
hsap00000086	MUC1	47	0.602306	0.739193
hsapMXE24833219	PNPLA6	1435	0.603831	0.740156
hsapMXE24853702	CALU	2723	0.606806	0.742891
hsapMXE24903633	GOLGA3	647	0.607893	0.743311
hsap00003449	EIF3L	1986	0.611701	0.74457
hsap00001874	ZFYVE21	947	0.611904	0.74457
hsapMXE24882969	VCL	460	0.610818	0.74457
hsapMXE24935797	EIF3L	1986	0.611701	0.74457
hsap00000931	VCL	460	0.616486	0.748323
hsap00000443	ALG6	195	0.615825	0.748323
hsap00004511	GTF2I	2688	0.628014	0.761391
hsapMXE24766478	LSS	1900	0.641047	0.77625
hsap00003215	RRBP1	1839	0.648357	0.783203
hsap00002050	CHD2	1044	0.647989	0.783203
hsapMXE24939689	MKNK2	1419	0.656241	0.791769
hsap00004012	MRPS27	2360	0.661069	0.796632
hsap00003206	SOGA1	1831	0.669944	0.801577
hsap00004994	ADAMTS13	2972	0.669944	0.801577
hsapMXE24875103	MAP2	1789	0.669987	0.801577
hsap00002399	RGS9	1260	0.669944	0.801577
hsapMXE25011027	SCAI	2869	0.669944	0.801577
hsapMXE24814654	CCDC152	2388	0.669987	0.801577
hsapMXE24982339	COL12A1	2466	0.683459	0.816718
hsapMXE24971257	ZCCHC7	2918	0.684802	0.817344
hsap00000244	EIF2B3	107	0.687125	0.819138
hsap00003999	P4HA2	2341	0.695472	0.828101
hsapMXE24828281	FHL1	3089	0.736002	0.833803
hsapMXE24800514	HP	1144	0.736002	0.833803
hsap00001547	METAP2	780	0.736002	0.833803
hsap00000268	MEAF6	114	0.726254	0.833803
hsapMXE25000777	UBE2E2	2108	0.703875	0.833803
hsapMXE24834286	ADH1B	2221	0.736002	0.833803
hsap00003339	ITSN1	1923	0.717482	0.833803
hsap00003536	HGD	2041	0.736002	0.833803
hsap00000755	KCNIP2	351	0.736002	0.833803
hsapMXE24775334	P4HA2	2341	0.725221	0.833803
hsapMXE25031829	KassiopeiaGeneID761699	63	0.733176	0.833803
hsap00003772	GYPA	2198	0.736002	0.833803
hsap00004597	MGAM	2731	0.736002	0.833803
hsapMXE24895065	MGAM	2731	0.736002	0.833803
hsapMXE24765161	GRIA2	2301	0.736002	0.833803
hsapMXE24792244	GRIA2	2301	0.736002	0.833803
hsap00000752	SH3PXD2A	348	0.736002	0.833803
hsapMXE24907665	SPTLC1	2891	0.715994	0.833803
hsapMXE24950326	STARD7	1664	0.704977	0.833803
hsapMXE24863847	KassiopeiaGeneID750157	2508	0.736002	0.833803
hsapMXE24837973	FAM122C	3084	0.736002	0.833803
hsapMXE25027785	TSEN54	1265	0.736002	0.833803
hsapMXE24910421	METAP2	780	0.736002	0.833803
hsap00001097	USH1C	556	0.736002	0.833803
hsapMXE24970428	TM2D1	96	0.736002	0.833803
hsapMXE24949553	GPCPD1	1846	0.736002	0.833803
hsapMXE24809274	YAP1	626	0.736002	0.833803
hsapMXE24924185	CEP170	2	0.736002	0.833803
hsap00000810	ECD	382	0.736002	0.833803
hsapMXE25022682	SS18L1	1888	0.736002	0.833803
hsapMXE25001583	D2HGDH	1815	0.736002	0.833803
hsapMXE24999632	BBS5	1765	0.736002	0.833803
hsapMXE24761587	PCCA	871	0.73615	0.833803
hsapMXE24930201	RPGRIP1L	1061	0.736002	0.833803
hsapMXE24922154	SH3PXD2A	348	0.736002	0.833803
hsapMXE24872518	EYA3	126	0.736002	0.833803
hsapMXE24781754	AGAP1	1803	0.736002	0.833803
hsapMXE24930788	VPS8	2178	0.736002	0.833803
hsapMXE24960286	MEAF6	114	0.736002	0.833803
hsapMXE24914578	AP4E1	1015	0.736002	0.833803
hsapMXE24852922	BLOC1S5	2512	0.736002	0.833803
hsapMXE24955563	GNAO1	1127	0.736002	0.833803
hsapMXE25009489	COL23A1	2314	0.736002	0.833803
hsap00002682	HNRNPM	1439	0.738322	0.835316
hsapMXE24882535	TTN	1579	0.741694	0.838182
hsap00002297	DNAJC7	1190	0.745449	0.841473
hsapMXE24938750	MAPT	1246	0.747524	0.842863
hsapMXE24988793	TTN	1572	0.753272	0.848387
hsap00002649	MKNK2	1419	0.756207	0.849776
hsap00002456	MYOM1	1299	0.755888	0.849776
hsap00021902	TTN	1579	0.757223	0.849962
hsap00001200	SCYL1	610	0.760253	0.852405
hsapMXE24882512	TTN	1580	0.766868	0.858858
hsap00000395	TNFRSF8	160	0.772944	0.864694
hsapMXE24770342	CHEK2	1961	0.78947	0.882193
hsap00002358	ERAL1	1234	0.796514	0.88907
hsap00004208	NUDT3	2490	0.798024	0.889762
hsap00003235	CSNK2A1	1857	0.803003	0.894314
hsapMXE24968568	TSPAN14	467	0.814321	0.905909
hsap00003720	UBA5	2159	0.817146	0.908041
hsap00001770	SLC25A29	889	0.819685	0.909851
hsap00000519	PRCC	236	0.825303	0.915069
hsap00001840	PSMC6	923	0.828848	0.915456
hsap00003355	COL6A1	1937	0.829317	0.915456
hsap00003740	RSRC1	2173	0.828121	0.915456
hsapMXE24878337	PSMC6	923	0.828848	0.915456
hsapMXE24765991	ITSN1	1923	0.830395	0.915634
hsapMXE25031833	KassiopeiaGeneID761699	63	0.841582	0.926946
hsap00001477	TMBIM6	749	0.847457	0.930537
hsapMXE24843011	STX3	602	0.848568	0.930537
hsapMXE24881951	TMBIM6	749	0.847457	0.930537
hsapMXE24956795	RAB18	429	0.84792	0.930537
hsapMXE24906704	ITSN2	1691	0.856807	0.938542
hsapMXE24855262	ADK	461	0.859286	0.940226
hsap00003207	RBM39	1832	0.862078	0.94122
hsapMXE24947335	DDX43	2565	0.862078	0.94122
hsap00000227	TM2D1	96	0.865916	0.944377
hsapMXE24855696	CUX1	2711	0.868188	0.945823
hsap00004007	CHD1	2355	0.871212	0.947052
hsapMXE24986773	SNAP25	1861	0.870938	0.947052
hsap00001797	TMED10	905	0.887843	0.95148
hsap00005120	CD99	3039	0.894825	0.95148
hsapMXE24976750	CALD1	2727	0.925713	0.95148
hsap00000477	GNAI3	212	0.941482	0.95148
hsap00004179	COL12A1	2466	0.941955	0.95148
hsap00003600	NGLY1	2092	0.912212	0.95148
hsap00003803	NUP54	2227	0.888072	0.95148
hsap00004504	ELN	2684	0.941955	0.95148
hsap00002697	MRI1	1451	0.876615	0.95148
hsapMXE24829695	FGFR3	2258	0.928761	0.95148
hsapMXE24854756	CCDC136	2724	0.941955	0.95148
hsap00002698	MRI1	1451	0.941955	0.95148
hsap00003151	SP100	1798	0.941955	0.95148
hsapMXE24865461	CHD1	2355	0.922835	0.95148
hsap00004374	VIP	2590	0.922835	0.95148
hsap00004373	VIP	2590	0.920527	0.95148
hsap00002302	CACNB1	1195	0.941955	0.95148
hsap00004978	DNM1	2963	0.941955	0.95148
hsap00002116	MSLN	1083	0.925713	0.95148
hsapMXE24840768	FGFR1	2781	0.941955	0.95148
hsapMXE24832245	SLC7A2	2808	0.925713	0.95148
hsapMXE24760465	FANCA	1047	0.941955	0.95148
hsapMXE24814747	GFI1B	2971	0.921694	0.95148
hsapMXE24856947	MUC1	47	0.941955	0.95148
hsap00002656	PCSK4	1425	0.930381	0.95148
hsapMXE24779667	PHKB	1121	0.941955	0.95148
hsapMXE24902334	PPIF	466	0.920527	0.95148
hsapMXE24828712	SCN5A	2086	0.941955	0.95148
hsapMXE24985077	COL13A1	448	0.941955	0.95148
hsapMXE24968595	TSC22D4	2625	0.941955	0.95148
hsap00003492	MUC4	2008	0.923556	0.95148
hsapMXE24862692	CAMK2D	2205	0.925713	0.95148
hsap00001860	IFT43	938	0.925713	0.95148
hsapMXE24975616	DTNA	1313	0.941955	0.95148
hsap00005146	DLG3	3057	0.925713	0.95148
hsapMXE24919872	AP2A1	1493	0.941955	0.95148
hsapMXE24875349	SLC3A2	606	0.925713	0.95148
hsap00004742	C8orf34	2835	0.891048	0.95148
hsapMXE24882547	TTN	1579	0.919883	0.95148
hsapMXE24801056	CACNA1A	1392	0.941955	0.95148
hsapMXE25033603	KassiopeiaGeneID761756	2474	0.920527	0.95148
hsapMXE24929784	MGRN1	1093	0.925713	0.95148
hsapMXE24908446	IGF2BP2	2015	0.941955	0.95148
hsapMXE24918273	ALG6	195	0.932261	0.95148
hsapMXE24982128	SOGA1	1831	0.941955	0.95148
hsapMXE24894660	SPOCK1	2339	0.925713	0.95148
hsapMXE24910367	TMED10	905	0.887843	0.95148
hsapMXE24817210	TCF3	1423	0.941955	0.95148
hsapMXE24817683	GPR107	2965	0.941955	0.95148
hsapMXE24910596	TLK2	1258	0.93159	0.95148
hsapMXE24877934	MAP2K5	1027	0.941955	0.95148
hsapMXE24890959	FKBP1B	1710	0.925713	0.95148
hsapMXE24855350	NUDT3	2490	0.941955	0.95148
hsapMXE24914939	ABCB10	6	0.925713	0.95148
hsapMXE24974676	UBASH3B	637	0.925713	0.95148
hsapMXE24969617	AIF1L	2970	0.925713	0.95148
hsapMXE24899004	PTBP3	2877	0.925713	0.95148
hsapMXE24931163	CRTC1	1462	0.925713	0.95148
hsapMXE24962841	OSBPL9	188	0.93159	0.95148
hsapMXE24935943	DYNC1LI1	2089	0.925713	0.95148
hsapMXE24951661	SNX14	2462	0.941955	0.95148
hsapMXE24843700	ABI1	405	0.941955	0.95148
hsapMXE24917646	STK39	1611	0.925713	0.95148
hsapMXE24945915	FGD6	668	0.925713	0.95148
hsapMXE24760745	HADHB	1714	0.925713	0.95148
hsapMXE24886160	SNX4	2031	0.941955	0.95148
hsapMXE24941949	BCAS4	1881	0.941955	0.95148
hsapMXE24792700	FOXN3	899	0.941955	0.95148
hsapMXE24833216	PNPLA6	1434	0.941955	0.95148
hsapMXE24878100	PRPSAP1	1162	0.93159	0.95148
hsap00003521	HEG1	2032	0.955453	0.964139
hsap00002476	SETBP1	1316	0.970805	0.978642
hsapMXE24816139	ECD	382	0.980374	0.985367
hsapMXE24865790	CSE1L	1880	0.980304	0.985367
hsapMXE24864061	MTHFD1L	2588	0.980436	0.985367
hsap00004837	SPTLC1	2891	0.983943	0.987899
hsap00003267	CSE1L	1880	0.986768	0.987972
hsapMXE24940082	WDR5	2974	0.987972	0.987972
hsapMXE24765062	FKBP1A	1855	0.986836	0.987972
hsapMXE24916811	OSTF1	2921	0.987393	0.987972
hsap00001299	DCN	670	NA	NA
hsapMXE24989871	DCN	670	NA	NA
hsap00002561	SBSN	1375	NA	NA
hsap00000701	ACTN2	319	NA	NA
hsapMXE25032535	KassiopeiaGeneID761736	885	NA	NA
hsapMXE24894582	RRBP1	1839	NA	NA
hsapMXE25021608	SBSN	1375	NA	NA
hsapMXE25032544	KassiopeiaGeneID761736	885	NA	NA
hsap00001760	KassiopeiaGeneID761736	885	NA	NA
hsapMXE25021609	SBSN	1375	NA	NA
hsapMXE24894581	RRBP1	1839	NA	NA
hsapMXE25021610	SBSN	1375	NA	NA
hsapMXE24880942	SNAP25	1861	NA	NA
hsapMXE24894576	RRBP1	1839	NA	NA
hsapMXE24966519	TAOK1	1235	NA	NA
hsapMXE24785546	TNNT3	572	NA	NA
hsapMXE24833061	SBSN	1375	NA	NA
hsap00000947	LDB3	472	NA	NA
hsapMXE24760557	FGFR3	2258	NA	NA
hsapMXE24894579	RRBP1	1839	NA	NA
hsapMXE24894578	RRBP1	1839	NA	NA
hsap00000530	FCGR2C	243	NA	NA
hsap00000531	FCGR2C	243	NA	NA
hsapMXE24759481	COL5A1	2975	NA	NA
hsapMXE25032553	KassiopeiaGeneID761736	885	NA	NA
hsapMXE24976803	DTNB	1690	NA	NA
hsap00000948	LDB3	472	NA	NA
hsapMXE25032549	KassiopeiaGeneID761736	885	NA	NA
hsap00003855	SLIT2	2265	NA	NA
hsapMXE24769669	DNM1	2963	NA	NA
hsapMXE24912291	NUDT6	2202	NA	NA
hsapMXE24932147	ABI3BP	2047	NA	NA
hsapMXE24865221	ANKS3	1076	NA	NA
hsap00002559	PRODH2	1374	NA	NA
hsap00001096	USH1C	556	NA	NA
hsapMXE24782559	SLC25A29	889	NA	NA
hsapMXE24875373	MEF2C	2357	NA	NA
hsapMXE25036111	DMBT1	501	NA	NA
hsap00003796	ADH1B	2221	NA	NA
hsapMXE24803833	CYP4F2	1387	NA	NA
hsap00002779	LILRB1	1500	NA	NA
hsap00002780	LILRB1	1500	NA	NA
hsapMXE24936400	EGFL7	2982	NA	NA
hsapMXE24856954	MUC1	47	NA	NA
hsapMXE24907978	TRIM3	562	NA	NA
hsap00002544	PSG11	1362	NA	NA
hsapMXE24970908	FAM161A	1674	NA	NA
hsap00003903	PDLIM5	2286	NA	NA
hsapMXE24902700	SORBS3	2813	NA	NA
hsapMXE24902699	SORBS3	2813	NA	NA
hsapMXE24759829	CYBA	1049	NA	NA
hsapMXE24910022	TNNT3	572	NA	NA
hsapMXE24864718	ZNF195	564	NA	NA
hsapMXE25018649	IKZF3	1192	NA	NA
hsapMXE24895098	MGAM	2730	NA	NA
hsap00002299	IKZF3	1192	NA	NA
hsapMXE24765518	CYP4F3	1454	NA	NA
hsap00002638	CD209	1412	NA	NA
hsap00002637	CD209	1412	NA	NA
hsapMXE24882427	TTN	1581	NA	NA
hsapMXE24966570	ATP10B	2328	NA	NA
hsapMXE24988913	TTN	1581	NA	NA
hsapMXE24882426	TTN	1581	NA	NA
hsap00000655	OBSCN	306	NA	NA
hsapMXE24782557	SLC25A29	889	NA	NA
hsapMXE24830944	NEB	1641	NA	NA
hsapMXE24882409	TTN	1581	NA	NA
hsap00001440	CACNA1C	727	NA	NA
hsapMXE24806717	CACNA1C	727	NA	NA
hsap00001390	ENDOU	702	NA	NA
hsapMXE24822332	CD209	1412	NA	NA
hsapMXE24956631	PRODH2	1374	NA	NA
hsapMXE24822361	CD209	1412	NA	NA
hsapMXE24822362	CD209	1412	NA	NA
hsapMXE25031792	KassiopeiaGeneID761699	59	NA	NA
hsapMXE24894762	LRP8	101	NA	NA
hsapMXE24822363	CD209	1412	NA	NA
hsapMXE24788539	CCDC61	1487	NA	NA
hsapMXE24930533	SMCHD1	1300	NA	NA
hsapMXE24995761	FUK	1142	NA	NA
hsapMXE25024450	RTN3	608	NA	NA
hsapMXE24852267	CYP4F3	1454	NA	NA
hsap00028913	COL25A1	2215	NA	NA
hsapMXE24859147	ACSL6	2342	NA	NA
hsapMXE24956630	PRODH2	1374	NA	NA
hsapMXE24785883	SCYL1	610	NA	NA
hsapMXE24840908	SLC4A11	1849	NA	NA
hsapMXE24799520	CD55	286	NA	NA
hsap00000013	LEMD1	11	NA	NA
hsapMXE24892579	DBN1	2320	NA	NA
hsapMXE25031818	KassiopeiaGeneID761699	63	NA	NA
hsapMXE24795810	ACTN2	319	NA	NA
hsapMXE25022008	COL25A1	2215	NA	NA
hsapMXE24799522	CD55	286	NA	NA
hsapMXE24920487	RUSC1	235	NA	NA
hsapMXE25003583	ATXN7L2	211	NA	NA
hsapMXE24858949	NPEPL1	1884	NA	NA
hsapMXE24974637	RELT	618	NA	NA
hsapMXE24908999	WNK2	2930	NA	NA
hsapMXE24921970	MDN1	2461	NA	NA
hsap00004230	KassiopeiaGeneID750157	2508	NA	NA
hsapMXE25016957	PDDC1	566	NA	NA
hsapMXE25031816	KassiopeiaGeneID761699	63	NA	NA
hsapMXE25026524	TACC2	497	NA	NA
hsapMXE24851201	DTNA	1313	NA	NA
hsapMXE24851186	DTNA	1313	NA	NA
hsap00004774	BAI1	2850	NA	NA
hsapMXE24893019	DMPK	1354	NA	NA
hsapMXE24936129	HEMK1	2122	NA	NA
hsap00004497	SPDYE1	2678	NA	NA
hsapMXE24783373	SCN2A	1764	NA	NA
hsapMXE24873033	GNAI2	2121	NA	NA
hsap00002512	GP6	1332	NA	NA
hsap00005125	XG	3041	NA	NA
hsapMXE24804540	CACNA1C	728	NA	NA
hsapMXE25027013	FTCD	1901	NA	NA
hsapMXE24868278	IRF7	567	NA	NA
hsapMXE24850233	TCF7L2	488	NA	NA
hsapMXE24817226	TCF3	1422	NA	NA
hsapMXE24974529	TMEM87B	1748	NA	NA
hsapMXE25026193	LSR	1468	NA	NA
hsapMXE24900457	FAIM3	10	NA	NA
hsapMXE24817544	ACAD10	794	NA	NA
hsapMXE24978575	INTS4	524	NA	NA
hsap00000873	CACNB2	424	NA	NA
hsap00004244	MYLK4	2515	NA	NA
hsapMXE25031850	KassiopeiaGeneID761699	62	NA	NA
hsap00001022	DLG2	521	NA	NA
hsap00001347	ITGA7	689	NA	NA
hsapMXE24790494	SCN3A	1614	NA	NA
hsapMXE24867789	GPLD1	2505	NA	NA
hsapMXE25024448	RTN3	608	NA	NA
hsapMXE24927827	ZC3H3	2747	NA	NA
hsapMXE24989007	TTN	1579	NA	NA
hsapMXE24927376	MRPS27	2360	NA	NA
hsapMXE24834613	RAB35	656	NA	NA
hsapMXE24787385	CYP4F2	1387	NA	NA
hsapMXE24969640	UCK1	2866	NA	NA
hsapMXE25036481	KLRC2	717	NA	NA
hsapMXE24875058	EPCAM	1726	NA	NA
hsapMXE24914156	GRIA3	3082	NA	NA
hsapMXE24832614	PDE4D	2365	NA	NA
hsapMXE24979512	TMEM123	514	NA	NA
hsapMXE24819622	FBRSL1	806	NA	NA
hsapMXE24819034	ECSIT	1395	NA	NA
hsapMXE24780265	MACROD2	1864	NA	NA
hsapMXE24807810	SLC9A3R2	1086	NA	NA
hsapMXE24839733	RAB40C	1081	NA	NA
hsapMXE24781340	SORBS1	364	NA	NA
hsapMXE25012261	SPDYE1	2678	NA	NA
hsapMXE24847997	ANXA6	2332	NA	NA
hsapMXE24764304	CACNA1B	2989	NA	NA
hsap00000275	CSMD2	116	NA	NA
hsapMXE24817545	ACAD10	794	NA	NA
hsapMXE24911145	SCN3A	1614	NA	NA
hsapMXE24902105	ERAL1	1234	NA	NA
hsapMXE24873029	GNAI2	2121	NA	NA
hsap00001058	MS4A4E	539	NA	NA
hsapMXE24873608	ITGA5	691	NA	NA
hsapMXE24900458	FAIM3	10	NA	NA
hsapMXE24919181	SNRNP200	1663	NA	NA
hsapMXE24873028	GNAI2	2121	NA	NA
hsapMXE24870543	COL6A2	1939	NA	NA
hsapMXE24851785	USP19	2067	NA	NA
hsapMXE24941672	EXD3	2857	NA	NA
hsap00000233	CDCP2	100	NA	NA
hsapMXE24873027	GNAI2	2121	NA	NA
hsapMXE24937713	COPZ2	1182	NA	NA
hsapMXE24953924	MKL1	1949	NA	NA
hsapMXE24904114	HNRNPM	1439	NA	NA
hsapMXE24899623	GAK	2257	NA	NA
hsapMXE24939699	PCSK4	1425	NA	NA
hsapMXE24940250	NOTCH1	2859	NA	NA
hsapMXE25014996	IL21R	1114	NA	NA
hsapMXE24758527	CLCN1	2732	NA	NA
hsap00000232	CDCP2	100	NA	NA
hsapMXE24971822	APOPT1	946	NA	NA
hsap00004982	GPR107	2965	NA	NA
hsapMXE24917626	PDCD6	2378	NA	NA
hsapMXE24909193	LILRB1	1500	NA	NA
hsapMXE24975792	GTF2I	2688	NA	NA
hsapMXE24954554	OSBPL5	565	NA	NA
hsap00001409	PKP2	710	NA	NA
hsap00002078	ABCC12	1064	NA	NA
hsapMXE24893857	MUC4	2008	NA	NA
hsapMXE24901785	TFCP2	693	NA	NA
hsapMXE24927825	ZC3H3	2747	NA	NA
hsapMXE24967688	HID1	1167	NA	NA
hsapMXE24896915	RAB36	1971	NA	NA
hsapMXE24763321	ELN	2684	NA	NA
hsapMXE24924263	FCHSD2	527	NA	NA
hsapMXE24981630	SLC8A3	909	NA	NA
hsapMXE25004413	ZFPM1	1155	NA	NA
hsapMXE24971254	ZCCHC7	2918	NA	NA
hsapMXE24819629	FBRSL1	806	NA	NA
hsapMXE24881738	TCF4	1276	NA	NA
hsapMXE24870397	COL6A1	1937	NA	NA
hsapMXE24903688	MAN1A1	2454	NA	NA
hsapMXE24902697	SORBS3	2813	NA	NA
hsapMXE24905052	TRDN	2448	NA	NA
hsapMXE24819634	FBRSL1	806	NA	NA
hsap00004598	CLCN1	2732	NA	NA
hsapMXE24950742	ADCK3	301	NA	NA
hsapMXE24875337	SLC3A2	607	NA	NA
hsapMXE24774539	DDX19B	1141	NA	NA
hsapMXE24792294	GP6	1332	NA	NA
hsapMXE24894045	NEB	1621	NA	NA
hsapMXE24884485	MAP4K3	1682	NA	NA
hsapMXE24944935	USP40	1533	NA	NA
hsapMXE25001549	MFSD8	2201	NA	NA
hsapMXE24896363	SLIT2	2265	NA	NA
hsapMXE24766908	PDE9A	1927	NA	NA
hsapMXE25032541	KassiopeiaGeneID761736	885	NA	NA
hsapMXE24761678	PGK1	3061	NA	NA
hsapMXE24945132	SLC47A1	1229	NA	NA
hsapMXE25012395	XG	3041	NA	NA
hsapMXE24799096	C17orf85	1212	NA	NA
hsapMXE25010935	DCBLD1	2571	NA	NA
hsapMXE24984363	COL13A1	450	NA	NA
hsapMXE24903084	DENND4A	964	NA	NA
hsapMXE24978873	SLC18B1	2446	NA	NA
hsapMXE24862715	CAMK2D	2203	NA	NA
hsapMXE24809245	PPP1R14D	992	NA	NA
hsapMXE24782987	CHIC1	3060	NA	NA
hsapMXE24886292	MYOM1	1299	NA	NA
hsapMXE24959300	MMS19	358	NA	NA
hsap00000845	ABI1	405	NA	NA
hsapMXE24854921	CORO7	1077	NA	NA
hsapMXE24969860	ITCH	1872	NA	NA
hsapMXE24943705	SSBP3	99	NA	NA
hsapMXE24799460	SZRD1	164	NA	NA
hsapMXE24870396	COL6A1	1937	NA	NA
hsapMXE24977858	SSH2	1198	NA	NA
hsapMXE24945373	VPS53	1218	NA	NA
hsapMXE24989776	RAD51	1010	NA	NA
hsapMXE25010933	DCBLD1	2572	NA	NA
hsapMXE24924959	KIF14	12	NA	NA
hsapMXE24871780	CUX1	2713	NA	NA
hsapMXE24969313	CECR2	1967	NA	NA
hsapMXE24773620	MYLK4	2515	NA	NA
hsapMXE24765439	IL2RB	1952	NA	NA
hsapMXE24813665	KIAA0922	2300	NA	NA
hsapMXE24762949	COL17A1	340	NA	NA
hsapMXE24922278	RALGPS1	2957	NA	NA
hsapMXE24935962	HSD17B12	597	NA	NA
hsapMXE24879834	REV3L	2457	NA	NA
hsapMXE24968312	VOPP1	2643	NA	NA
hsapMXE25001218	CPNE2	1131	NA	NA
hsapMXE25021114	DENND2C	69	NA	NA
hsapMXE24870103	COL4A2	874	NA	NA
hsapMXE24899877	HIP1	2637	NA	NA
hsapMXE24928212	LARP4B	415	NA	NA
hsapMXE24773385	ARHGEF10L	168	NA	NA
hsapMXE24977830	SSH2	1198	NA	NA
hsapMXE24878283	PSG11	1362	NA	NA
hsapMXE24959330	DNAJC1	406	NA	NA
hsapMXE24762604	MYL2	658	NA	NA
hsapMXE24894063	NEB	1621	NA	NA
hsapMXE24974669	UBASH3B	637	NA	NA
hsapMXE24865126	ASCC2	1960	NA	NA
hsapMXE25032053	MS4A4E	539	NA	NA
hsapMXE24941549	FOCAD	2912	NA	NA
hsapMXE24825338	EHMT1	2986	NA	NA
hsapMXE24971283	TMEM164	3079	NA	NA
hsapMXE24931011	ARHGEF12	634	NA	NA
hsapMXE24863387	MFSD11	1266	NA	NA
hsapMXE24788251	SP100	1798	NA	NA
hsapMXE24991363	CASC4	1012	NA	NA
hsapMXE24900723	ABCA1	2886	NA	NA
hsapMXE24856465	KCNN3	48	NA	NA
hsapMXE24950803	C16orf62	1108	NA	NA
hsapMXE24838837	FBXL2	2112	NA	NA
hsapMXE24864086	MTHFD1L	2587	NA	NA
hsapMXE24879592	RANGAP1	1948	NA	NA
hsapMXE24792864	TRAPPC13	2394	NA	NA
hsapMXE24930730	VPS8	2180	NA	NA
hsapMXE24981617	ZNF354B	2431	NA	NA
hsapMXE24952641	HEG1	2032	NA	NA
hsapMXE24789291	BICC1	440	NA	NA
hsapMXE24856464	KCNN3	48	NA	NA
hsapMXE24992810	ADAMTS13	2972	NA	NA
hsapMXE24941937	BCAS4	1881	NA	NA
hsapMXE24770341	CHEK2	1961	NA	NA
hsapMXE24899124	CBFA2T3	1048	NA	NA
hsapMXE24894298	PEX14	159	NA	NA
hsapMXE24865252	TNFRSF8	160	NA	NA
hsapMXE24851472	LEMD1	11	NA	NA
hsapMXE25001192	EFHA1	842	NA	NA
hsapMXE24913718	BRCA1	1187	NA	NA
hsapMXE24832282	SLC25A26	2131	NA	NA
hsapMXE25021738	AGRN	148	NA	NA
hsapMXE24941442	CHD7	2829	NA	NA
hsapMXE24937432	ZDHHC2	2807	NA	NA
hsapMXE24933937	TRPC4AP	1833	NA	NA
hsapMXE24862687	CAMK2D	2206	NA	NA
hsapMXE24946027	LMBRD1	2473	NA	NA
hsapMXE24853844	PSMB2	115	NA	NA
hsapMXE24884509	MAP4K3	1681	NA	NA
hsapMXE24870837	COL9A3	1890	NA	NA
hsapMXE24851331	MUSTN1	2064	NA	NA
hsapMXE24984284	COL13A1	448	NA	NA
hsapMXE24953998	RANBP10	1058	NA	NA
hsapMXE24760774	HGD	2041	NA	NA
hsapMXE24941938	BCAS4	1881	NA	NA
hsapMXE24934735	UBR5	2763	NA	NA
hsapMXE24966311	KIAA0226L	835	NA	NA
hsapMXE24873208	GYPA	2198	NA	NA
hsapMXE24896136	DLG5	377	NA	NA
hsapMXE24916815	OSTF1	2921	NA	NA
hsapMXE24972201	SPIRE2	1158	NA	NA
hsapMXE24879025	PTPRN2	2598	NA	NA
hsapMXE24809170	SETBP1	1316	NA	NA
hsapMXE24902268	UST	2586	NA	NA
hsapMXE24828782	SLC25A13	2629	NA	NA
hsapMXE24776449	KALRN	2150	NA	NA
hsapMXE25015815	CUX1	2710	NA	NA
hsapMXE24758286	BTK	3017	NA	NA
hsapMXE24783279	MUC17	2707	NA	NA
hsapMXE24964134	CLMN	892	NA	NA
hsapMXE24797034	PTPRM	1302	NA	NA
hsapMXE24988634	ZNF618	2944	NA	NA
hsapMXE24809248	PPP1R14D	992	NA	NA
hsapMXE25002419	COL24A1	88	NA	NA
hsapMXE24809169	SETBP1	1316	NA	NA
hsapMXE24985155	COL13A1	450	NA	NA
hsapMXE24991079	MCU	456	NA	NA
hsapMXE24945658	TBC1D19	2270	NA	NA
hsapMXE24941948	BCAS4	1881	NA	NA
hsapMXE24950399	RAD18	2100	NA	NA
hsapMXE24867725	GMDS	2516	NA	NA
hsap00005067	KassiopeiaGeneID761596	3001	NA	NA
hsapMXE24930269	NEDD4L	1319	NA	NA
hsapMXE24955564	GNAO1	1127	NA	NA
hsapMXE24802378	GK	3047	NA	NA
hsapMXE24929141	SOGA2	1304	NA	NA
hsapMXE24882043	TGFA	1671	NA	NA
hsapMXE24811437	DYSF	1732	NA	NA
hsapMXE24997819	NFAM1	1947	NA	NA
hsapMXE24843702	ABI1	405	NA	NA
hsapMXE24863892	KassiopeiaGeneID750165	2441	NA	NA
hsapMXE24822252	SCAI	2869	NA	NA
hsapMXE24910358	RAB40B	1159	NA	NA
hsapMXE24839311	BTBD9	2484	NA	NA
hsapMXE25031719	KassiopeiaGeneID761699	60	NA	NA
hsapMXE24868916	BAI1	2850	NA	NA
hsapMXE25031832	KassiopeiaGeneID761699	62	NA	NA
hsapMXE25018615	BCKDHB	2567	NA	NA
hsapMXE24874493	AFF3	1660	NA	NA
hsapMXE24809171	SETBP1	1316	NA	NA
hsapMXE24833190	PALLD	2305	NA	NA
hsapMXE24879024	PTPRN2	2598	NA	NA
hsapMXE24979739	C8orf34	2835	NA	NA
hsapMXE25030457	KassiopeiaGeneID761596	3001	NA	NA
hsap00038626	DAZ3	3097	NA	NA
hsapMXE24874188	KLRC2	717	NA	NA
hsapMXE24841436	MSLN	1083	NA	NA
hsapMXE24775291	C2orf76	1655	NA	NA
hsapMXE24810847	DYSF	1733	NA	NA
hsapMXE24836313	TMEM135	620	NA	NA
hsapMXE24977259	ABCC12	1064	NA	NA
hsapMXE24933167	SETBP1	1316	NA	NA
hsapMXE24796485	COL6A6	2158	NA	NA
hsapMXE24819164	DDX4	2392	NA	NA
hsapMXE24893781	KIF5C	1758	NA	NA
hsapMXE25003171	IQCK	1110	NA	NA
hsapMXE24949181	ARL15	2370	NA	NA
hsapMXE25022636	RAB6A	525	NA	NA
hsapMXE25023420	NEK5	828	NA	NA
hsapMXE24838464	SLC25A21	916	NA	NA
hsap00038627	DAZ3	3097	NA	NA
hsapMXE24958264	PIEZO2	1296	NA	NA
hsapMXE24894054	NEB	1621	NA	NA
hsapMXE25009503	COL23A1	2314	NA	NA
hsapMXE24834105	SMOC2	2597	NA	NA
hsapMXE24837056	HHAT	294	NA	NA
hsapMXE24926556	WDTC1	176	NA	NA
hsapMXE24989373	EMID1	1973	NA	NA
hsapMXE24823384	CCSER1	2283	NA	NA
hsapMXE25032542	KassiopeiaGeneID761736	885	NA	NA
hsapMXE24988788	TTN	1579	NA	NA
hsapMXE24782456	DPP6	2745	NA	NA
hsapMXE24866509	DNAH14	299	NA	NA
hsapMXE25000042	CNIH3	298	NA	NA
hsapMXE25031779	KassiopeiaGeneID761699	60	NA	NA
hsapMXE24902269	UST	2586	NA	NA
hsapMXE24929310	CAMTA1	157	NA	NA
hsapMXE24874536	AFF3	1660	NA	NA
hsap00038649	DAZ1	3098	NA	NA
hsapMXE24955560	GNAO1	1127	NA	NA
hsapMXE24832693	RGS9	1260	NA	NA
hsapMXE25011280	SCARA5	2786	NA	NA
hsapMXE24808263	SLC44A5	92	NA	NA
hsapMXE24823349	GATSL2	2638	NA	NA
hsapMXE24905102	TRDN	2451	NA	NA
hsapMXE24787899	RASA4	2619	NA	NA
hsap00038648	DAZ1	3098	NA	NA
hsapMXE25033168	KIR2DL2	1503	NA	NA
hsapMXE25032856	KIR2DL2	1503	NA	NA
hsapMXE25033229	KIR2DL2	1503	NA	NA
hsapMXE24864786	KIR2DL2	1503	NA	NA

## Sheet: ENCODE
ExonID	Gene	ClusterID	Pvalue	AdjustedP
hsapMXE25021608	SBSN	1375	4.79023e-17	1.24394e-14
hsapMXE24834286	ADH1B	2221	4.64303e-17	1.24394e-14
hsapMXE24932147	ABI3BP	2047	5.3071e-17	1.24394e-14
hsapMXE24932154	ABI3BP	2048	6.48722e-17	1.24394e-14
hsapMXE24932140	ABI3BP	2047	6.49013e-17	1.24394e-14
hsapMXE24868446	AMBP	2876	5.15251e-17	1.24394e-14
hsap00002779	LILRB1	1500	5.15572e-16	8.47011e-14
hsapMXE24932142	ABI3BP	2047	1.63834e-15	1.71281e-13
hsapMXE24932150	ABI3BP	2047	1.40854e-15	1.71281e-13
hsapMXE24932135	ABI3BP	2047	1.49161e-15	1.71281e-13
hsapMXE24932136	ABI3BP	2047	1.57862e-15	1.71281e-13
hsapMXE24932145	ABI3BP	2047	1.79816e-15	1.72324e-13
hsap00002780	LILRB1	1500	2.16235e-15	1.91285e-13
hsap00003772	GYPA	2198	2.64483e-15	2.17254e-13
hsapMXE24932134	ABI3BP	2047	5.06768e-15	3.88522e-13
hsap00002559	PRODH2	1374	7.56239e-15	5.36303e-13
hsap00002450	PIEZO2	1296	7.92795e-15	5.36303e-13
hsapMXE24955635	HP	1144	1.05393e-14	6.73345e-13
hsap00000530	FCGR2C	243	2.13598e-14	1.29283e-12
hsap00002141	RBFOX1	1096	3.61022e-14	2.07588e-12
hsap00003780	CAMK2D	2206	4.36234e-14	2.38278e-12
hsapMXE25000471	CT45A4	2997	4.55836e-14	2.38278e-12
hsapMXE24800789	GAGE13	3052	5.15532e-14	2.57766e-12
hsapMXE24828447	NRG1	2821	6.30576e-14	2.9643e-12
hsap00000531	FCGR2C	243	6.44414e-14	2.9643e-12
hsap00004683	PSD3	2791	7.82619e-14	3.46158e-12
hsapMXE24877279	PKM	959	1.03791e-13	4.26286e-12
hsap00003900	GRID2	2285	1.0097e-13	4.26286e-12
hsap00003189	KCNQ2	1817	1.34575e-13	5.33658e-12
hsapMXE24759481	COL5A1	2975	1.42655e-13	5.46845e-12
hsap00001222	YAP1	626	1.48367e-13	5.50394e-12
hsapMXE24896812	H2AFY	2340	1.65123e-13	5.58888e-12
hsapMXE25021609	SBSN	1375	1.65236e-13	5.58888e-12
hsapMXE24982344	COL12A1	2466	1.6323e-13	5.58888e-12
hsap00002733	ACTN4	1474	2.51507e-13	8.16816e-12
hsap00001116	OSBPL5	565	2.55699e-13	8.16816e-12
hsap00000732	COL17A1	340	2.8886e-13	8.97809e-12
hsapMXE24799343	GRIA1	2424	3.32626e-13	1.00663e-11
hsap00000395	TNFRSF8	160	3.63763e-13	1.07264e-11
hsap00005125	XG	3041	4.32882e-13	1.24454e-11
hsapMXE24764203	ADH1B	2221	5.45373e-13	1.5297e-11
hsapMXE25036481	KLRC2	717	5.71281e-13	1.56422e-11
hsap00004866	FOCAD	2912	5.97166e-13	1.59707e-11
hsap00003951	PALLD	2305	7.01328e-13	1.83302e-11
hsapMXE25036111	DMBT1	501	7.45037e-13	1.90398e-11
hsap00000984	TACC2	497	8.0511e-13	2.01091e-11
hsapMXE24875373	MEF2C	2357	8.21852e-13	2.01091e-11
hsapMXE24800514	HP	1144	8.85937e-13	2.07924e-11
hsapMXE25006401	EYA4	2580	8.71335e-13	2.07924e-11
hsap00004592	CALD1	2727	9.95252e-13	2.28908e-11
hsap00004993	GFI1B	2971	1.16961e-12	2.63735e-11
hsap00002417	CCBE1	1275	1.43744e-12	3.17896e-11
hsap00001299	DCN	670	1.70101e-12	3.43186e-11
hsap00005078	CHRDL1	3009	1.63719e-12	3.43186e-11
hsapMXE24821716	CHRDL1	3009	1.6975e-12	3.43186e-11
hsapMXE24875103	MAP2	1789	1.59288e-12	3.43186e-11
hsap00001022	DLG2	521	1.7007e-12	3.43186e-11
hsapMXE24880614	SLC7A2	2808	1.81625e-12	3.48115e-11
hsapMXE25036180	DMBT1	499	1.76329e-12	3.48115e-11
hsapMXE24932137	ABI3BP	2047	1.80387e-12	3.48115e-11
hsap00002831	IQCA1	1532	1.92148e-12	3.62246e-11
hsapMXE25036071	DMBT1	501	2.09424e-12	3.88448e-11
hsapMXE24822432	FGFR2	333	2.38522e-12	4.35397e-11
hsap00000903	BICC1	440	2.71004e-12	4.8696e-11
hsap00003521	HEG1	2032	2.77539e-12	4.9103e-11
hsapMXE25016595	PKM	959	2.86275e-12	4.98813e-11
hsap00003998	SPOCK1	2339	3.00993e-12	5.1663e-11
hsapMXE24896964	ACTN4	1474	4.4731e-12	7.42911e-11
hsap00000948	LDB3	472	4.52207e-12	7.42911e-11
hsapMXE24765518	CYP4F3	1454	4.41674e-12	7.42911e-11
hsapMXE24882256	TPM2	2901	5.63163e-12	9.10555e-11
hsapMXE24760557	FGFR3	2258	5.70086e-12	9.10555e-11
hsap00004999	COL5A1	2975	5.902e-12	9.29768e-11
hsap00004381	SMOC2	2597	6.8558e-12	1.06543e-10
hsapMXE24769711	DNM2	1445	7.20129e-12	1.1042e-10
hsapMXE24932138	ABI3BP	2047	8.28281e-12	1.25332e-10
hsap00003399	IL2RB	1952	9.24928e-12	1.38139e-10
hsapMXE25018649	IKZF3	1192	9.68808e-12	1.42837e-10
hsapMXE24828712	SCN5A	2086	1.0093e-11	1.46924e-10
hsapMXE24890848	EYA4	2580	1.06607e-11	1.53247e-10
hsap00028913	COL25A1	2215	1.12702e-11	1.60008e-10
hsap00000275	CSMD2	116	1.21892e-11	1.70946e-10
hsapMXE24997534	RBFOX1	1097	1.2848e-11	1.78015e-10
hsapMXE24769697	DNM2	1445	1.4562e-11	1.97016e-10
hsap00001440	CACNA1C	727	1.44494e-11	1.97016e-10
hsapMXE25019596	SCN5A	2086	1.6472e-11	2.20265e-10
hsap00002482	KIAA1468	1322	1.71251e-11	2.26367e-10
hsapMXE25029012	TPM2	2901	1.96232e-11	2.5644e-10
hsap00004382	PTPRN2	2598	2.23333e-11	2.88577e-10
hsap00002954	DTNB	1690	2.29276e-11	2.89188e-10
hsap00004368	UST	2586	2.3135e-11	2.89188e-10
hsap00002461	SOGA2	1304	2.3091e-11	2.89188e-10
hsap00003543	ABI3BP	2048	2.35656e-11	2.91403e-10
hsap00003022	DYSF	1733	2.67179e-11	3.26867e-10
hsap00005086	BTK	3017	2.78186e-11	3.36751e-10
hsap00000554	CACNA1E	255	2.98298e-11	3.57336e-10
hsap00000274	CSMD2	116	3.14502e-11	3.72863e-10
hsap00003119	ADAM23	1788	3.39053e-11	3.97868e-10
hsapMXE25036082	DMBT1	501	3.50015e-11	4.06583e-10
hsap00001096	USH1C	556	3.6866e-11	4.23959e-10
hsapMXE24892117	KIF1A	1524	3.77643e-11	4.29989e-10
hsap00002512	GP6	1332	3.84723e-11	4.33757e-10
hsap00004504	ELN	2684	4.30621e-11	4.76167e-10
hsapMXE24913687	ACOX1	1165	4.26922e-11	4.76167e-10
hsapMXE25022008	COL25A1	2215	4.36648e-11	4.78234e-10
hsap00001731	COL4A2	874	4.70015e-11	5.09922e-10
hsapMXE25004163	TPM3	50	4.92927e-11	5.29781e-10
hsapMXE24989871	DCN	670	5.01179e-11	5.33663e-10
hsap00004179	COL12A1	2466	5.22794e-11	5.51572e-10
hsap00001454	PDE3A	737	5.8828e-11	6.1502e-10
hsapMXE24876354	OGDH	2680	6.12575e-11	6.3465e-10
hsap00002886	SCN1A	1613	6.88965e-11	7.07419e-10
hsap00004916	ZNF618	2944	7.53996e-11	7.67341e-10
hsap00001653	KIAA0226L	835	7.874e-11	7.94307e-10
hsap00001282	MYL2	658	8.0959e-11	8.0959e-10
hsapMXE24991601	H2AFY	2340	8.84276e-11	8.76653e-10
hsapMXE24765165	GRIA1	2424	1.11856e-10	1.09944e-09
hsap00003626	UBE2E2	2108	1.20482e-10	1.17419e-09
hsapMXE24827317	TCF7L2	489	1.25674e-10	1.21449e-09
hsap00002721	LSR	1468	1.46271e-10	1.40176e-09
hsapMXE25036101	DMBT1	501	1.49075e-10	1.41683e-09
hsap00002299	IKZF3	1192	1.52139e-10	1.4341e-09
hsapMXE24982339	COL12A1	2466	1.60096e-10	1.48776e-09
hsapMXE24992020	GNAO1	1126	1.60419e-10	1.48776e-09
hsap00002418	TCF4	1276	1.77361e-10	1.63172e-09
hsapMXE24762222	TPM1	1021	1.83935e-10	1.67877e-09
hsap00003120	MAP2	1789	2.03655e-10	1.84412e-09
hsap00000639	HHAT	294	2.19438e-10	1.97152e-09
hsapMXE24853701	CALU	2723	2.68471e-10	2.39334e-09
hsap00003982	ATP10B	2328	3.98145e-10	3.52205e-09
hsapMXE24833061	SBSN	1375	4.03788e-10	3.5447e-09
hsap00002438	DSC1	1289	4.14841e-10	3.61414e-09
hsap00004049	CCDC152	2388	4.64247e-10	4.01417e-09
hsapMXE24806717	CACNA1C	727	4.87816e-10	4.18648e-09
hsap00004893	WNK2	2930	5.43831e-10	4.63264e-09
hsap00002055	CBFA2T3	1048	5.63887e-10	4.76816e-09
hsapMXE24954034	KIAA1468	1322	6.25025e-10	5.24656e-09
hsap00003064	MYO3B	1767	6.32649e-10	5.27208e-09
hsap00000405	ARHGEF10L	168	6.85127e-10	5.66832e-09
hsap00003417	CECR2	1967	7.02817e-10	5.77314e-09
hsap00002517	LILRA4	1335	7.09736e-10	5.78863e-09
hsapMXE24999085	TPM3	50	7.36749e-10	5.96663e-09
hsapMXE24905410	ATP8A1	2238	7.78267e-10	6.25879e-09
hsap00004992	AIF1L	2970	7.99749e-10	6.38688e-09
hsap00004407	ATXN7L1	2617	8.43481e-10	6.68968e-09
hsapMXE25000777	UBE2E2	2108	8.51733e-10	6.70886e-09
hsap00003151	SP100	1798	8.76629e-10	6.85799e-09
hsapMXE24977365	SLC8A3	909	1.03312e-09	8.02762e-09
hsapMXE24835205	CACNA1C	728	1.11463e-09	8.60284e-09
hsap00003781	CAMK2D	2203	1.16332e-09	8.91875e-09
hsapMXE24832463	OGDH	2680	1.20705e-09	9.19278e-09
hsapMXE24803833	CYP4F2	1387	1.24701e-09	9.43459e-09
hsapMXE24798568	SLC8A1	1679	1.51652e-09	1.13987e-08
hsap00000203	COL24A1	88	1.74396e-09	1.30231e-08
hsap00003280	COL9A3	1890	1.81521e-09	1.34677e-08
hsapMXE24897477	DSC1	1289	1.83668e-09	1.35396e-08
hsapMXE24818756	RBFOX1	1097	1.97111e-09	1.4438e-08
hsapMXE24985077	COL13A1	448	1.99923e-09	1.45514e-08
hsap00001636	DIS3	825	2.05428e-09	1.4858e-08
hsap00003403	RBFOX2	1955	2.14831e-09	1.53451e-08
hsap00003198	SLC13A3	1825	2.14359e-09	1.53451e-08
hsap00002653	TCF3	1424	2.57756e-09	1.82975e-08
hsapMXE24845476	ACOX1	1165	2.75457e-09	1.94341e-08
hsap00002476	SETBP1	1316	2.89591e-09	2.03067e-08
hsapMXE24880291	SCN9A	1612	3.01457e-09	2.10107e-08
hsapMXE24847997	ANXA6	2332	3.08647e-09	2.13822e-08
hsapMXE24886357	ADAM23	1788	3.16584e-09	2.18007e-08
hsap00002898	NEB	1621	3.37293e-09	2.30885e-08
hsapMXE24903724	MEF2D	46	3.42056e-09	2.3276e-08
hsap00002459	PTPRM	1302	3.52557e-09	2.38494e-08
hsap00003426	EMID1	1973	4.03452e-09	2.71327e-08
hsapMXE24853702	CALU	2723	4.19389e-09	2.77182e-08
hsapMXE24879545	RAB6A	526	4.17867e-09	2.77182e-08
hsap00004374	VIP	2590	4.17704e-09	2.77182e-08
hsap00002885	SCN9A	1612	4.44961e-09	2.92403e-08
hsapMXE24842216	SCN8A	752	5.27323e-09	3.44558e-08
hsap00004830	ABCA1	2886	5.74677e-09	3.73378e-08
hsap00002183	GNAO1	1127	5.92195e-09	3.82598e-08
hsap00003489	DLG1	2006	6.30175e-09	4.04861e-08
hsapMXE24800982	CACNA1A	1392	6.80785e-09	4.34946e-08
hsap00003500	IGF2BP2	2015	7.49529e-09	4.7622e-08
hsap00004373	VIP	2590	7.896e-09	4.98923e-08
hsap00004466	IGF2BP3	2657	8.66465e-09	5.445e-08
hsapMXE24859292	CACNA1E	255	8.85661e-09	5.53538e-08
hsap00003759	2017-03-01	2190	9.01298e-09	5.60266e-08
hsap00001227	ZBTB16	629	9.70741e-09	5.97903e-08
hsap00005141	GAGE13	3052	9.72242e-09	5.97903e-08
hsapMXE25022637	RAB6A	526	1.02784e-08	6.28735e-08
hsapMXE24763321	ELN	2684	1.06421e-08	6.47533e-08
hsapMXE24975400	SYTL2	517	1.07924e-08	6.53223e-08
hsapMXE24938750	MAPT	1246	1.1812e-08	7.11195e-08
hsap00005054	CACNA1B	2989	1.22133e-08	7.31528e-08
hsapMXE24882969	VCL	460	1.2733e-08	7.58703e-08
hsapMXE24775321	P4HA1	383	1.39517e-08	8.27033e-08
hsapMXE24832245	SLC7A2	2808	1.42622e-08	8.41102e-08
hsapMXE24894440	PKP2	710	1.56699e-08	9.19407e-08
hsap00000930	VCL	460	1.60279e-08	9.35638e-08
hsapMXE24785546	TNNT3	572	1.67765e-08	9.74392e-08
hsap00000084	MEF2D	46	2.03233e-08	1.17446e-07
hsap00000992	DMBT1	499	2.06674e-08	1.18838e-07
hsap00001830	SLC25A21	916	2.16611e-08	1.23932e-07
hsap00003979	SLIT3	2324	2.21353e-08	1.26018e-07
hsap00000701	ACTN2	319	2.38753e-08	1.35254e-07
hsap00000931	VCL	460	2.55099e-08	1.43806e-07
hsap00001528	HMGA2	771	2.62672e-08	1.47353e-07
hsapMXE24986773	SNAP25	1861	2.67434e-08	1.49296e-07
hsap00000086	MUC1	47	2.94816e-08	1.61943e-07
hsapMXE24829695	FGFR3	2258	2.95722e-08	1.61943e-07
hsap00004469	ISPD	2659	2.93285e-08	1.61943e-07
hsapMXE24988913	TTN	1581	2.93382e-08	1.61943e-07
hsapMXE25038225	HLADRB1	2498	3.00469e-08	1.63763e-07
hsapMXE24779667	PHKB	1121	3.07522e-08	1.66033e-07
hsapMXE24937713	COPZ2	1182	3.06822e-08	1.66033e-07
hsap00001981	FMN1	997	3.37468e-08	1.8135e-07
hsap00004665	FGFR1	2781	3.43349e-08	1.83652e-07
hsapMXE24783373	SCN2A	1764	3.70729e-08	1.97379e-07
hsap00002116	MSLN	1083	4.25052e-08	2.2472e-07
hsap00002163	IL21R	1114	4.25991e-08	2.2472e-07
hsapMXE24921952	CYFIP1	1003	4.39072e-08	2.30563e-07
hsap00003488	DLG1	2006	4.54354e-08	2.37503e-07
hsap00003063	BBS5	1765	5.12578e-08	2.66726e-07
hsap00003980	SLIT3	2324	5.35367e-08	2.7733e-07
hsapMXE24881814	TCF3	1424	5.40694e-08	2.78833e-07
hsap00005150	CHIC1	3060	5.5147e-08	2.83121e-07
hsap00004791	NOTCH1	2859	5.56313e-08	2.84338e-07
hsapMXE24819317	P4HA1	383	5.81988e-08	2.96144e-07
hsapMXE24955897	SLC8A1	1679	5.90618e-08	2.99212e-07
hsap00002119	SLC9A3R2	1086	6.17455e-08	3.11436e-07
hsap00003344	PDE9A	1927	6.63934e-08	3.33417e-07
hsap00001289	SLC41A2	662	7.72721e-08	3.86361e-07
hsap00004742	C8orf34	2835	8.15217e-08	4.05844e-07
hsap00003268	BCAS4	1881	9.96729e-08	4.94068e-07
hsap00003986	ANXA6	2332	1.06371e-07	5.25009e-07
hsap00004674	SCARA5	2786	1.08156e-07	5.31536e-07
hsap00003845	FGFR3	2258	1.11962e-07	5.47901e-07
hsap00004801	DENND1A	2870	1.14137e-07	5.56174e-07
hsap00003752	PDLIM3	2183	1.26638e-07	6.14487e-07
hsap00004345	ANKRD6	2568	1.28932e-07	6.2299e-07
hsap00002884	STK39	1611	1.40101e-07	6.74128e-07
hsap00000905	TET1	443	1.43559e-07	6.87888e-07
hsap00004624	DPP6	2745	1.46347e-07	6.98338e-07
hsap00003424	RAB36	1971	1.51243e-07	7.18715e-07
hsapMXE24775504	TPM1	1021	1.53635e-07	7.24101e-07
hsap00000805	KCNMA1	380	1.53352e-07	7.24101e-07
hsapMXE24882426	TTN	1581	1.56317e-07	7.33735e-07
hsap00003852	STK32B	2263	1.72127e-07	8.04657e-07
hsap00001483	SCN8A	752	1.87258e-07	8.71851e-07
hsap00001637	DIS3	825	2.02921e-07	9.40964e-07
hsap00003277	PHACTR3	1887	2.03864e-07	9.41539e-07
hsapMXE24819236	IMPDH1	2612	2.12089e-07	9.75609e-07
hsap00003855	SLIT2	2265	2.14414e-07	9.82374e-07
hsapMXE24885711	PPAP2A	2369	2.21425e-07	1.01047e-06
hsap00004214	HLADRB1	2498	2.30545e-07	1.04793e-06
hsap00001786	FOXN3	899	2.38119e-07	1.0781e-06
hsap00002399	RGS9	1260	2.40784e-07	1.08589e-06
hsapMXE25033603	KassiopeiaGeneID761756	2474	2.82063e-07	1.26708e-06
hsapMXE24955113	DENND1A	2870	2.87118e-07	1.28477e-06
hsapMXE24882427	TTN	1581	2.90351e-07	1.2942e-06
hsap00000113	DENND2C	69	3.06359e-07	1.36028e-06
hsapMXE24817234	TCF3	1424	3.56309e-07	1.57598e-06
hsap00004511	GTF2I	2688	3.59543e-07	1.58419e-06
hsap00000947	LDB3	472	3.61501e-07	1.58674e-06
hsap00004812	AMBP	2876	4.07785e-07	1.78309e-06
hsapMXE24882512	TTN	1580	4.13347e-07	1.80056e-06
hsap00001527	HMGA2	770	4.50285e-07	1.94672e-06
hsap00002544	PSG11	1362	4.49758e-07	1.94672e-06
hsapMXE24797285	ATP8A1	2238	4.84495e-07	2.08678e-06
hsapMXE25000042	CNIH3	298	5.11894e-07	2.19656e-06
hsapMXE24830944	NEB	1641	5.65658e-07	2.41824e-06
hsap00003487	DLG1	2006	5.70088e-07	2.42815e-06
hsap00003023	DYSF	1732	6.02012e-07	2.55466e-06
hsapMXE24989007	TTN	1579	6.37019e-07	2.68341e-06
hsapMXE24870103	COL4A2	874	6.37019e-07	2.68341e-06
hsap00002919	AFF3	1660	7.63378e-07	3.20396e-06
hsap00003609	SRGAP3	2099	7.70125e-07	3.22052e-06
hsap00002226	SPIRE2	1158	8.22682e-07	3.42784e-06
hsapMXE24968084	TCF7L2	489	9.08535e-07	3.76142e-06
hsapMXE24882547	TTN	1579	9.09282e-07	3.76142e-06
hsap00002870	TTN	1580	9.15086e-07	3.77186e-06
hsapMXE24882408	TTN	1581	9.52866e-07	3.91356e-06
hsap00000223	SLC44A5	92	1.0052e-06	4.1138e-06
hsap00000719	FGFR2	333	1.03429e-06	4.21785e-06
hsapMXE24793852	OBSCN	306	1.04139e-06	4.23181e-06
hsap00004494	EEPD1	2675	1.0473e-06	4.24083e-06
hsap00001118	IRF7	567	1.06827e-06	4.31056e-06
hsapMXE24971296	FAR1	582	1.07459e-06	4.32092e-06
hsapMXE24870396	COL6A1	1937	1.09529e-06	4.3888e-06
hsap00002561	SBSN	1375	1.17933e-06	4.70913e-06
hsapMXE24792355	SIRPB1	1852	1.22184e-06	4.86201e-06
hsapMXE24763759	FCGR1A	226	1.26646e-06	5.02219e-06
hsap00001987	CYFIP1	1003	1.29942e-06	5.13516e-06
hsap00004510	GTF2I	2688	1.48495e-06	5.84826e-06
hsap00002567	SLC7A9	1379	1.50365e-06	5.90168e-06
hsap00001353	TFCP2	693	1.53297e-06	5.99631e-06
hsap00003999	P4HA2	2341	1.67549e-06	6.53156e-06
hsap00003308	FTCD	1901	1.78382e-06	6.93039e-06
hsap00002920	AFF3	1661	1.97823e-06	7.65981e-06
hsapMXE24859103	ACSL6	2342	2.04026e-06	7.8735e-06
hsap00000816	CTNNA3	388	2.06751e-06	7.95197e-06
hsap00004586	CCDC136	2724	2.18436e-06	8.37338e-06
hsapMXE24813641	MEF2C	2357	2.34509e-06	8.95965e-06
hsap00003012	EPCAM	1726	2.39659e-06	9.12609e-06
hsap00004340	DDX43	2565	2.45792e-06	9.32873e-06
hsap00004389	TPK1	2602	2.55575e-06	9.66813e-06
hsap00005223	FHL1	3089	2.61122e-06	9.84558e-06
hsap00003536	HGD	2041	2.62181e-06	9.85322e-06
hsap00001014	SYTL2	517	2.69338e-06	1.00892e-05
hsapMXE24840768	FGFR1	2781	2.79503e-06	1.0436e-05
hsapMXE24984363	COL13A1	450	2.88316e-06	1.07302e-05
hsap00002351	SLC47A1	1229	2.96703e-06	1.10067e-05
hsap00000644	CNIH3	298	3.45814e-06	1.27873e-05
hsapMXE24852267	CYP4F3	1454	3.5351e-06	1.303e-05
hsapMXE24761758	PHKB	1121	3.54837e-06	1.30371e-05
hsapMXE24918199	C18orf8	1308	3.659e-06	1.34008e-05
hsapMXE24859147	ACSL6	2342	3.80407e-06	1.38879e-05
hsapMXE25038264	CT45A4	2997	3.91623e-06	1.42521e-05
hsap00004774	BAI1	2850	4.04235e-06	1.46647e-05
hsapMXE25032544	KassiopeiaGeneID761736	885	4.35104e-06	1.57349e-05
hsap00003981	SLIT3	2324	4.42566e-06	1.59546e-05
hsap00005044	EGFL7	2982	5.19592e-06	1.86728e-05
hsap00001021	DLG2	521	5.27531e-06	1.88991e-05
hsap00003968	PDLIM7	2318	5.34443e-06	1.90872e-05
hsap00004978	DNM1	2963	5.7904e-06	2.0616e-05
hsap00003056	KIF5C	1758	6.45123e-06	2.28979e-05
hsapMXE24814490	BCL6	2011	6.59392e-06	2.33323e-05
hsap00003369	COL6A2	1939	6.90069e-06	2.43429e-05
hsap00001774	CLMN	892	7.41797e-06	2.60877e-05
hsapMXE24955600	GNAO1	1126	7.46816e-06	2.61841e-05
hsap00004017	PDE4D	2365	8.30042e-06	2.90136e-05
hsap00021863	TTN	1581	8.99785e-06	3.13562e-05
hsapMXE24882535	TTN	1579	9.14798e-06	3.1783e-05
hsap00002302	CACNB1	1195	9.2016e-06	3.1873e-05
hsap00002978	FKBP1B	1710	9.57021e-06	3.30503e-05
hsap00003193	NFATC2	1822	1.00221e-05	3.45073e-05
hsap00003796	ADH1B	2221	1.03173e-05	3.54175e-05
hsapMXE24769669	DNM1	2963	1.10352e-05	3.77693e-05
hsapMXE24891348	P4HA2	2341	1.17105e-05	3.99617e-05
hsap00002822	KIF1A	1524	1.23943e-05	4.20568e-05
hsap00003630	FBXL2	2112	1.23976e-05	4.20568e-05
hsapMXE24830913	NEB	1641	1.26189e-05	4.2592e-05
hsap00003242	MACROD2	1864	1.26295e-05	4.2592e-05
hsap00003229	SIRPB1	1852	1.26886e-05	4.26663e-05
hsap00001179	PRR5L	596	1.45911e-05	4.89205e-05
hsap00003370	COL6A2	1939	1.59057e-05	5.31731e-05
hsapMXE24877855	MAPK10	2224	1.66442e-05	5.54805e-05
hsapMXE24894762	LRP8	101	1.67437e-05	5.56512e-05
hsap00001154	FAR1	582	1.78211e-05	5.90613e-05
hsap00002768	AP2A1	1493	1.93852e-05	6.40597e-05
hsapMXE24975616	DTNA	1313	1.94407e-05	6.40597e-05
hsapMXE24930201	RPGRIP1L	1061	2.19042e-05	7.19711e-05
hsap00003799	MAPK10	2224	2.48158e-05	8.11092e-05
hsapMXE24791932	RBFOX2	1955	2.48265e-05	8.11092e-05
hsap00003969	PDLIM7	2318	2.56881e-05	8.34246e-05
hsapMXE24894041	NEB	1620	2.57528e-05	8.34246e-05
hsapMXE24897660	IDE	370	2.56853e-05	8.34246e-05
hsap00001346	ITGA7	689	2.82156e-05	9.11458e-05
hsapMXE24931588	SLC39A14	2811	3.05182e-05	9.8308e-05
hsapMXE24894045	NEB	1621	3.1139e-05	0.000100028
hsap00002758	CCDC61	1487	3.19341e-05	0.000102296
hsap00000502	FCGR1A	226	3.79332e-05	0.000121175
hsapMXE24894582	RRBP1	1839	3.82728e-05	0.000121922
hsapMXE24882045	TGFA	1671	3.85072e-05	0.00012233
hsap00000872	CACNB2	424	4.31601e-05	0.000136733
hsap00002284	COPZ2	1182	4.35872e-05	0.000137707
hsap00000085	MUC1	47	4.75738e-05	0.00014989
hsap00000645	DNAH14	299	5.20242e-05	0.000163464
hsap00000392	CAMTA1	157	5.52376e-05	0.000173088
hsap00003228	SLC4A11	1849	5.72338e-05	0.000178856
hsap00001074	PHF21A	544	5.77142e-05	0.000179637
hsap00003778	CAMK2D	2204	5.77963e-05	0.000179637
hsap00004021	PPAP2A	2369	6.00039e-05	0.000185996
hsap00001198	RTN3	608	6.16351e-05	0.000190539
hsap00002379	MAPT	1246	6.37634e-05	0.000196589
hsapMXE24988846	TTN	1581	6.39787e-05	0.000196726
hsapMXE24801056	CACNA1A	1392	6.7417e-05	0.000206745
hsap00031855	COL21A1	2476	7.27602e-05	0.000222538
hsapMXE24865782	MAPK14	2540	7.82417e-05	0.000238668
hsapMXE24802951	SLC39A14	2811	8.15745e-05	0.000248177
hsapMXE24922154	SH3PXD2A	348	8.69316e-05	0.000263082
hsapMXE24789291	BICC1	440	8.69316e-05	0.000263082
hsapMXE24765173	GRIA3	3082	9.47945e-05	0.000286125
hsap00004378	SYTL3	2594	9.87555e-05	0.0002973
hsap00001073	PHF21A	544	0.000100115	0.000300607
hsap00003393	NFAM1	1947	0.00010392	0.00031122
hsapMXE24846744	PSMD1	1800	0.00010616	0.0003171
hsap00000637	SYT14	293	0.000112397	0.000334863
hsap00000013	LEMD1	11	0.00011358	0.000337511
hsapMXE24882404	TTN	1581	0.000118513	0.000351263
hsap00002466	C18orf8	1308	0.000120559	0.000356408
hsapMXE24830005	WDR46	2491	0.000121718	0.000358911
hsap00002237	HID1	1167	0.000122905	0.000361485
hsap00031854	COL21A1	2476	0.000124883	0.000366367
hsapMXE24882463	TTN	1580	0.000142521	0.000417047
hsap00004225	GPLD1	2505	0.000147921	0.000431749
hsapMXE25013386	PPAP2A	2369	0.000161577	0.000470414
hsap00003751	PDLIM3	2183	0.000172223	0.000500143
hsap00004185	KassiopeiaGeneID761756	2474	0.000183719	0.000532184
hsap00004156	TRDN	2448	0.000190537	0.000550547
hsapMXE25020730	CMIP	1153	0.000198477	0.000572052
hsapMXE24881895	TEAD4	730	0.000204261	0.000587251
hsap00000101	KassiopeiaGeneID761699	59	0.000209407	0.000600544
hsapMXE24895098	MGAM	2730	0.000233132	0.000666921
hsapMXE24842444	PCCB	2163	0.000237912	0.000678905
hsap00003060	PSMD14	1762	0.000262678	0.000747723
hsapMXE24862674	CAMK2D	2204	0.000265022	0.000752532
hsapMXE24893462	FLOT2	1201	0.000266392	0.000754559
hsap00021901	TTN	1579	0.000280657	0.000793013
hsap00000014	KIF14	12	0.000291309	0.000819085
hsapMXE24851785	USP19	2067	0.000290935	0.000819085
hsap00004411	RASA4	2619	0.000294822	0.000826941
hsap00000655	OBSCN	306	0.000300377	0.000840471
hsap00004201	BTBD9	2484	0.000304636	0.000850319
hsap00000976	TCF7L2	488	0.000309209	0.000860995
hsapMXE24903621	SLC25A3	782	0.00031654	0.000879278
hsap00000235	LRP8	101	0.000327857	0.00090852
hsapMXE24882409	TTN	1581	0.000334833	0.000925621
hsap00003166	CAPN10	1809	0.000340996	0.000940398
hsapMXE24988793	TTN	1572	0.000344202	0.000946968
hsap00000412	CNKSR1	174	0.000357793	0.000982009
hsap00001350	ITGA5	691	0.000416506	0.00114043
hsap00004244	MYLK4	2515	0.000425732	0.00116292
hsapMXE24894660	SPOCK1	2339	0.000509568	0.00138863
hsapMXE24851201	DTNA	1313	0.000515577	0.00140169
hsapMXE24804540	CACNA1C	728	0.000529348	0.00142565
hsapMXE24890959	FKBP1B	1710	0.000529348	0.00142565
hsapMXE25021114	DENND2C	69	0.000529348	0.00142565
hsapMXE24988788	TTN	1579	0.000529348	0.00142565
hsap00003610	SRGAP3	2099	0.000531152	0.00142716
hsap00003154	PSMD1	1800	0.000535792	0.00143627
hsap00003492	MUC4	2008	0.000558382	0.00149335
hsapMXE24988778	TTN	1579	0.00059329	0.00158302
hsap00002310	FLOT2	1201	0.000603912	0.00160764
hsap00002566	SLC7A9	1380	0.00061986	0.00164402
hsap00004155	TRDN	2451	0.00062187	0.00164402
hsap00002899	NEB	1620	0.00062131	0.00164402
hsap00000789	IDE	370	0.000636633	0.00167919
hsap00003041	TMEM87B	1748	0.000645932	0.00169982
hsapMXE24992877	MAPK8	435	0.000669028	0.00175658
hsapMXE24961198	CAPN10	1809	0.000680085	0.00178042
hsapMXE24856947	MUC1	47	0.000681203	0.00178042
hsap00000752	SH3PXD2A	348	0.000705783	0.00184048
hsapMXE24974529	TMEM87B	1748	0.000753032	0.00195925
hsapMXE24777768	U2AF1	1906	0.000759978	0.00197286
hsap00001267	CHFR	646	0.000767257	0.00198727
hsapMXE24940082	WDR5	2974	0.000797768	0.00206165
hsap00004496	C7orf10	2677	0.000821216	0.00211749
hsap00005201	FAM122C	3084	0.000826071	0.00212524
hsapMXE24988800	TTN	1572	0.000869864	0.00223291
hsapMXE24902848	PSMD14	1762	0.000950018	0.00243323
hsapMXE25001218	CPNE2	1131	0.00100972	0.0025804
hsapMXE24974675	UBASH3B	637	0.00101868	0.00259753
hsap00001412	CSDA	715	0.00108266	0.00275456
hsapMXE24795810	ACTN2	319	0.00110827	0.00281349
hsapMXE24877186	SLC25A3	782	0.00111079	0.00281368
hsapMXE24856954	MUC1	47	0.00117084	0.00295926
hsapMXE24936399	EGFL7	2982	0.00129827	0.00327414
hsapMXE24944981	CHFR	646	0.00130173	0.00327569
hsapMXE24873037	GNAI2	2121	0.00136841	0.00343596
hsap00004209	WDR46	2491	0.0014214	0.00355852
hsapMXE24908112	GNAI3	212	0.00142341	0.00355852
hsap00001390	ENDOU	702	0.00144731	0.00361043
hsapMXE24992889	MAPK8	435	0.0014667	0.00365087
hsapMXE24862692	CAMK2D	2205	0.00162777	0.00404307
hsap00021902	TTN	1579	0.00172742	0.00428131
hsap00004436	GATSL2	2638	0.00180534	0.00446483
hsap00003495	BCL6	2011	0.00191278	0.00472038
hsapMXE24988990	TTN	1579	0.00197763	0.00486998
hsap00003684	KALRN	2150	0.00200918	0.00493709
hsap00001569	TCTN1	792	0.00202524	0.00496595
hsap00001904	DENND4A	964	0.00205799	0.00503551
hsapMXE24894063	NEB	1621	0.00208889	0.00508947
hsapMXE24894054	NEB	1621	0.00208889	0.00508947
hsap00003902	PDLIM5	2286	0.00219296	0.00533173
hsap00002303	CACNB1	1195	0.00225577	0.00547286
hsapMXE25031723	KassiopeiaGeneID761699	61	0.00236015	0.00571404
hsap00003410	PIWIL3	1962	0.00240336	0.0057995
hsapMXE24902350	ARPC2	1790	0.00240553	0.0057995
hsapMXE25009216	KCNIP2	351	0.00242054	0.00582348
hsapMXE25029743	ANKRD36C	1665	0.00244069	0.00585968
hsap00002219	CMIP	1153	0.00248573	0.00595539
hsap00000477	GNAI3	212	0.00264448	0.00632256
hsap00003121	ARPC2	1790	0.00268314	0.00640167
hsapMXE24835625	PQBP1	3051	0.00269816	0.00642419
hsapMXE24827984	MTHFSD	1051	0.00275377	0.00654305
hsap00000874	CACNB2	424	0.00281815	0.00668222
hsap00003600	NGLY1	2092	0.00312386	0.00739186
hsap00003901	PDLIM5	2286	0.0031638	0.00747099
hsapMXE24825534	RAP1GAP	131	0.00335185	0.00789883
hsap00002925	ANKRD36C	1666	0.00361549	0.00850269
hsapMXE24824559	CSDA	715	0.00367607	0.0086275
hsap00003578	USP19	2067	0.00368395	0.00862839
hsapMXE25031751	KassiopeiaGeneID761699	61	0.00381383	0.00891444
hsapMXE24992758	MAPK14	2540	0.00385603	0.00899479
hsap00004400	IMPDH1	2612	0.00391537	0.00911472
hsap00003779	CAMK2D	2205	0.00413919	0.009595
hsapMXE24848528	C16orf95	1050	0.00413243	0.009595
hsapMXE24979739	C8orf34	2835	0.00414671	0.009595
hsap00002456	MYOM1	1299	0.00428802	0.00990206
hsapMXE25029804	ANKRD36C	1667	0.0043754	0.0100836
hsap00003717	COL6A6	2158	0.0046731	0.0107481
hsapMXE24827982	MTHFSD	1051	0.00485577	0.011146
hsap00004165	REV3L	2457	0.00520117	0.011915
hsapMXE24910031	U2AF1	1906	0.00527099	0.012051
hsap00002313	IFT20	1203	0.00533136	0.0121648
hsap00003011	PRKCE	1725	0.00565773	0.0128839
hsap00004143	KassiopeiaGeneID750165	2441	0.00577277	0.0131199
hsapMXE24855345	NUDT3	2489	0.00581888	0.0131987
hsapMXE24910358	RAB40B	1159	0.00607755	0.0137582
hsapMXE24984284	COL13A1	448	0.00610921	0.0138027
hsap00003355	COL6A1	1937	0.0063307	0.0142751
hsap00002643	PTPRS	1415	0.00647109	0.0145631
hsapMXE24930730	VPS8	2180	0.00691089	0.0155225
hsap00002192	CPNE2	1131	0.00693953	0.0155565
hsapMXE24910022	TNNT3	572	0.0070651	0.0158071
hsapMXE25031818	KassiopeiaGeneID761699	63	0.00741985	0.0165686
hsapMXE24987630	PTPRS	1415	0.00766987	0.0170937
hsap00004994	ADAMTS13	2972	0.00785205	0.0174659
hsap00002656	PCSK4	1425	0.00801636	0.0177969
hsapMXE25031816	KassiopeiaGeneID761699	63	0.00821065	0.0181932
hsap00001643	NEK5	828	0.00870388	0.019249
hsap00001347	ITGA7	689	0.00911668	0.0198564
hsap00001058	MS4A4E	539	0.00910633	0.0198564
hsapMXE24903084	DENND4A	964	0.00911668	0.0198564
hsapMXE24913745	BRCA1	1188	0.00911668	0.0198564
hsapMXE24929141	SOGA2	1304	0.00911668	0.0198564
hsapMXE24843702	ABI1	405	0.00911668	0.0198564
hsapMXE24833190	PALLD	2305	0.00911668	0.0198564
hsapMXE24837056	HHAT	294	0.00911668	0.0198564
hsap00003215	RRBP1	1839	0.00914141	0.0198726
hsapMXE24867412	ENO1	136	0.00933402	0.0202531
hsapMXE24978411	CDK11B	145	0.00937153	0.0202962
hsap00003599	NGLY1	2092	0.010009	0.021636
hsapMXE25031850	KassiopeiaGeneID761699	62	0.0100383	0.0216587
hsap00002698	MRI1	1451	0.0107304	0.0231086
hsap00002573	MEF2B	1384	0.0108031	0.0232217
hsap00000119	GNAT2	73	0.0108713	0.0233247
hsap00000332	ENO1	136	0.0110496	0.023663
hsap00004424	BAIAP2L1	2628	0.011186	0.0239107
hsap00003643	GNAI2	2121	0.0115238	0.0245869
hsapMXE24978378	CDK11B	145	0.0118639	0.0252657
hsap00004998	WDR5	2974	0.0121356	0.0257966
hsap00001861	GPATCH2L	939	0.0138091	0.0292998
hsapMXE24833219	PNPLA6	1435	0.0138468	0.0293257
hsap00002697	MRI1	1451	0.0143655	0.0303682
hsapMXE24971689	CHCHD6	2153	0.0149871	0.0316241
hsap00002159	IQCK	1110	0.0153107	0.0322479
hsap00004735	CHD7	2829	0.0155558	0.0327041
hsap00002157	C16orf62	1108	0.0157876	0.0331309
hsap00001860	IFT43	938	0.0161199	0.0337666
hsapMXE24803242	CACNA1D	2128	0.0203697	0.0425911
hsapMXE24864061	MTHFD1L	2588	0.0205245	0.042837
hsap00001859	IFT43	938	0.0232427	0.0484222
hsap00001523	TSFM	767	0.0244866	0.0509214
hsap00001792	CEP128	902	0.0254064	0.0527388
hsapMXE25031792	KassiopeiaGeneID761699	59	0.0260442	0.0539654
hsapMXE24931013	ARHGEF12	634	0.0267038	0.0552328
hsapMXE24773825	ARGFX	2147	0.0293475	0.0605919
hsap00004370	MTHFD1L	2588	0.0300127	0.0618542
hsapMXE24956631	PRODH2	1374	0.0302405	0.0618799
hsapMXE24847363	SLC13A3	1825	0.0302405	0.0618799
hsapMXE24797034	PTPRM	1302	0.0302405	0.0618799
hsapMXE24836313	TMEM135	620	0.0302405	0.0618799
hsapMXE24799521	CD55	286	0.030794	0.0629006
hsap00004230	KassiopeiaGeneID750157	2508	0.0327912	0.0668614
hsap00004157	TRDN	2451	0.0334509	0.0680859
hsapMXE24873027	GNAI2	2121	0.033575	0.0682177
hsapMXE25021738	AGRN	148	0.0345668	0.0701091
hsap00005140	PQBP1	3051	0.0391476	0.0792601
hsapMXE24917646	STK39	1611	0.0426861	0.0862724
hsapMXE25031833	KassiopeiaGeneID761699	63	0.0427897	0.0863301
hsapMXE25031724	KassiopeiaGeneID761699	62	0.0433391	0.0872853
hsap00003898	CCSER1	2283	0.0438086	0.0880768
hsapMXE24792244	GRIA2	2301	0.0439769	0.0882609
hsap00001689	SUGT1	860	0.0455146	0.0911878
hsapMXE24873031	GNAI2	2121	0.045749	0.091498
hsapMXE25026524	TACC2	497	0.0461178	0.0919159
hsapMXE24851257	ZFYVE21	947	0.0461178	0.0919159
hsap00002933	FAM161A	1674	0.0471109	0.0937327
hsap00000782	SORBS1	364	0.0473055	0.0939573
hsapMXE24902700	SORBS3	2813	0.0485164	0.0958658
hsapMXE24893019	DMPK	1354	0.0485164	0.0958658
hsapMXE24989606	CCBE1	1275	0.0485164	0.0958658
hsap00004476	WIPI2	2663	0.0493781	0.0972342
hsap00003720	UBA5	2159	0.0493781	0.0972342
hsapMXE24879490	ABCD3	207	0.0505404	0.099353
hsapMXE25027399	ADAM15	232	0.0533684	0.104694
hsapMXE25022682	SS18L1	1888	0.0534393	0.104694
hsap00002674	PNPLA6	1435	0.053812	0.105245
hsap00001570	TCTN1	792	0.0540855	0.105421
hsap00001862	GPATCH2L	939	0.0540388	0.105421
hsap00004371	MTHFD1L	2589	0.0551402	0.107295
hsap00003278	SS18L1	1888	0.0556317	0.108068
hsapMXE24810531	SUGT1	860	0.0579127	0.11231
hsapMXE24941948	BCAS4	1881	0.0597841	0.115744
hsapMXE24875490	CD99	3039	0.0599031	0.115779
hsap00000629	CD55	286	0.0600177	0.115806
hsapMXE24895065	MGAM	2731	0.0611165	0.117729
hsap00003185	ATG4B	1814	0.062598	0.120381
hsapMXE24873033	GNAI2	2121	0.0630894	0.121123
hsapMXE24764592	CACNA1D	2128	0.0653321	0.12522
hsapMXE24976750	CALD1	2727	0.0663553	0.126969
hsapMXE24892231	PTTG1IP	1905	0.067946	0.129797
hsapMXE24817675	GPR107	2965	0.0734461	0.140071
hsapMXE25031259	ANKRD36C	1667	0.0739741	0.140845
hsap00000326	RAP1GAP	131	0.074553	0.141712
hsap00003224	GPCPD1	1846	0.0760515	0.144322
hsap00000431	OSBPL9	188	0.0763909	0.144727
hsap00004972	RALGPS1	2957	0.0791285	0.149667
hsapMXE24765062	FKBP1A	1855	0.0849512	0.160417
hsapMXE25031716	KassiopeiaGeneID761699	63	0.0860059	0.162142
hsap00002227	RAB40B	1159	0.0883807	0.166347
hsap00005120	CD99	3039	0.089352	0.1679
hsapMXE24765161	GRIA2	2301	0.0915518	0.171753
hsap00000465	ABCD3	207	0.0924642	0.173182
hsapMXE24775334	P4HA2	2341	0.0926214	0.173194
hsap00004709	PDLIM2	2814	0.0936065	0.174752
hsapMXE24939689	MKNK2	1419	0.0965487	0.179953
hsap00001190	STX3	602	0.0972604	0.180707
hsapMXE24881951	TMBIM6	749	0.0972673	0.180707
hsapMXE24843011	STX3	602	0.100574	0.186549
hsap00002051	MEF2A	1045	0.101791	0.188199
hsapMXE24817684	GPR107	2965	0.101791	0.188199
hsap00002460	RAB12	1303	0.102419	0.188967
hsap00001443	TEAD4	730	0.102535	0.188967
hsapMXE24875352	SLC3A2	606	0.105275	0.193707
hsap00001997	RAD51	1010	0.105582	0.193961
hsap00002652	TCF3	1423	0.105789	0.19403
hsap00002074	RPGRIP1L	1061	0.109518	0.200551
hsap00004877	ZCCHC7	2918	0.110227	0.201528
hsap00004153	SLC18B1	2446	0.111337	0.203234
hsapMXE24761678	PGK1	3061	0.114222	0.20817
hsapMXE24921920	MBD1	1280	0.121931	0.221791
hsapMXE24969209	ADPGK	958	0.122082	0.221791
hsapMXE24896136	DLG5	377	0.122627	0.22243
hsapMXE24947741	BAIAP2L1	2628	0.1292	0.224781
hsap00001840	PSMC6	923	0.12515	0.224781
hsapMXE25021610	SBSN	1375	0.1292	0.224781
hsapMXE24880942	SNAP25	1861	0.128731	0.224781
hsap00003903	PDLIM5	2286	0.1292	0.224781
hsapMXE24959185	TCTA	2120	0.1292	0.224781
hsapMXE24858949	NPEPL1	1884	0.1292	0.224781
hsapMXE24835386	MFSD1	2174	0.1292	0.224781
hsap00001097	USH1C	556	0.1292	0.224781
hsapMXE24809274	YAP1	626	0.1292	0.224781
hsapMXE24766908	PDE9A	1927	0.1292	0.224781
hsapMXE24782987	CHIC1	3060	0.1292	0.224781
hsapMXE24969617	AIF1L	2970	0.1292	0.224781
hsapMXE24968312	VOPP1	2643	0.1292	0.224781
hsapMXE24773385	ARHGEF10L	168	0.1292	0.224781
hsapMXE24959330	DNAJC1	406	0.1292	0.224781
hsapMXE24931163	CRTC1	1462	0.1292	0.224781
hsapMXE24900723	ABCA1	2886	0.1292	0.224781
hsapMXE24856465	KCNN3	48	0.1292	0.224781
hsapMXE24864086	MTHFD1L	2587	0.1292	0.224781
hsapMXE24981617	ZNF354B	2431	0.1292	0.224781
hsapMXE25001192	EFHA1	842	0.1292	0.224781
hsapMXE24902268	UST	2586	0.1292	0.224781
hsapMXE24964134	CLMN	892	0.1292	0.224781
hsapMXE24882043	TGFA	1671	0.1292	0.224781
hsapMXE24811437	DYSF	1732	0.1292	0.224781
hsapMXE24999911	CEP128	902	0.1292	0.224781
hsap00001892	ADPGK	958	0.130845	0.227299
hsap00003740	RSRC1	2173	0.131411	0.227938
hsapMXE24878098	PRPSAP1	1162	0.134005	0.232088
hsapMXE24856686	MBD1	1280	0.13507	0.23358
hsap00003411	UFD1L	1963	0.136705	0.236051
hsap00000518	RUSC1	235	0.138416	0.238649
hsap00002649	MKNK2	1419	0.140928	0.242615
hsap00003339	ITSN1	1923	0.141485	0.24321
hsapMXE24813668	KIAA0922	2300	0.144187	0.247485
hsap00002329	ABR	1214	0.150883	0.258592
hsapMXE24878100	PRPSAP1	1162	0.152086	0.260267
hsapMXE25031197	ANKRD36C	1665	0.155373	0.265496
hsap00000845	ABI1	405	0.15607	0.265926
hsapMXE24988634	ZNF618	2944	0.156087	0.265926
hsap00004172	MDN1	2461	0.159627	0.271555
hsapMXE24970428	TM2D1	96	0.161401	0.272271
hsapMXE24913717	BRCA1	1187	0.161408	0.272271
hsap00003066	MYO3B	1768	0.161408	0.272271
hsapMXE24799096	C17orf85	1212	0.161468	0.272271
hsapMXE24838464	SLC25A21	916	0.161468	0.272271
hsapMXE24792201	MYO3B	1767	0.161468	0.272271
hsap00001477	TMBIM6	749	0.164204	0.276479
hsap00003115	GLS	1784	0.165812	0.278778
hsapMXE24873608	ITGA5	691	0.168268	0.282495
hsapMXE24925154	GLS	1784	0.168649	0.28272
hsap00002481	NEDD4L	1319	0.169736	0.284128
hsap00001197	SLC3A2	606	0.173386	0.289816
hsap00000376	AGRN	148	0.175433	0.292812
hsap00002478	DCC	1318	0.175863	0.293105
hsapMXE24774620	KCNMA1	380	0.176849	0.294321
hsap00001891	SCAPER	957	0.183359	0.304715
hsapMXE25031829	KassiopeiaGeneID761699	63	0.184953	0.306921
hsap00002654	TCF3	1422	0.19397	0.320958
hsapMXE24903717	MEF2B	1384	0.193874	0.320958
hsapMXE25000414	VPS13B	2844	0.195763	0.323459
hsap00000006	RBM34	4	0.197612	0.326046
hsap00001998	RAD51	1010	0.199886	0.329325
hsap00003232	FKBP1A	1855	0.202927	0.333701
hsap00003307	LSS	1900	0.203122	0.333701
hsapMXE25014254	ATG4B	1814	0.205355	0.336415
hsapMXE25031241	ANKRD36C	1667	0.205359	0.336415
hsap00002924	STARD7	1664	0.207308	0.338857
hsapMXE24810634	MEF2A	1045	0.20744	0.338857
hsapMXE24894581	RRBP1	1839	0.212095	0.34566
hsapMXE24962841	OSBPL9	188	0.212205	0.34566
hsap00004626	ZC3H3	2747	0.213979	0.348056
hsap00000514	ADAM15	232	0.216896	0.352304
hsapMXE24875058	EPCAM	1726	0.219064	0.355323
hsap00000860	WDR37	417	0.220714	0.357443
hsapMXE25031247	ANKRD36C	1667	0.221112	0.357443
hsapMXE24881738	TCF4	1276	0.221615	0.357443
hsapMXE24762949	COL17A1	340	0.221615	0.357443
hsapMXE24827204	SYT14	293	0.225491	0.363187
hsapMXE24819629	FBRSL1	806	0.226092	0.363644
hsap00002297	DNAJC7	1190	0.231056	0.371109
hsap00001214	RELT	618	0.23359	0.374435
hsapMXE24766478	LSS	1900	0.233777	0.374435
hsapMXE24817226	TCF3	1422	0.234828	0.375595
hsap00003314	PTTG1IP	1905	0.240402	0.377074
hsap00002232	PRPSAP1	1162	0.237693	0.377074
hsap00002944	MAP4K3	1682	0.239545	0.377074
hsapMXE24976803	DTNB	1690	0.240999	0.377074
hsapMXE24916836	PADI6	167	0.240999	0.377074
hsapMXE24964670	UBA5	2159	0.240999	0.377074
hsapMXE24780523	WIPI2	2663	0.240999	0.377074
hsapMXE24873029	GNAI2	2121	0.240999	0.377074
hsapMXE24919237	WDR37	417	0.240999	0.377074
hsapMXE24896915	RAB36	1971	0.240999	0.377074
hsapMXE25010935	DCBLD1	2571	0.240999	0.377074
hsapMXE24978873	SLC18B1	2446	0.240999	0.377074
hsapMXE25010933	DCBLD1	2572	0.240999	0.377074
hsapMXE24879834	REV3L	2457	0.240999	0.377074
hsapMXE24937432	ZDHHC2	2807	0.240999	0.377074
hsapMXE24906704	ITSN2	1691	0.240999	0.377074
hsap00003186	D2HGDH	1815	0.243036	0.379743
hsapMXE24777858	RAB12	1303	0.243978	0.380699
hsap00000873	CACNB2	424	0.248423	0.386585
hsapMXE24781750	AGAP1	1803	0.248102	0.386585
hsapMXE25031698	KassiopeiaGeneID761699	63	0.249331	0.387473
hsap00002306	SSH2	1198	0.251075	0.389657
hsapMXE24781666	UFD1L	1963	0.254766	0.394854
hsapMXE24900458	FAIM3	10	0.260072	0.402534
hsapMXE24885980	EIF3J	1013	0.272231	0.420788
hsapMXE24937979	ZCCHC17	178	0.274902	0.423776
hsapMXE24761587	PCCA	871	0.274902	0.423776
hsap00004597	MGAM	2731	0.280261	0.431459
hsapMXE25031287	ANKRD36C	1666	0.283527	0.435904
hsapMXE24760465	FANCA	1047	0.284224	0.436392
hsap00001409	PKP2	710	0.284707	0.43655
hsapMXE24919181	SNRNP200	1663	0.286032	0.437998
hsapMXE24764304	CACNA1B	2989	0.28713	0.439095
hsap00002682	HNRNPM	1439	0.288421	0.440484
hsap00004762	VPS13B	2844	0.292327	0.445857
hsapMXE24941672	EXD3	2857	0.294415	0.446083
hsapMXE24971257	ZCCHC7	2918	0.294415	0.446083
hsapMXE24967688	HID1	1167	0.294415	0.446083
hsapMXE24870397	COL6A1	1937	0.293295	0.446083
hsapMXE24817210	TCF3	1423	0.294415	0.446083
hsap00000648	ADCK3	301	0.302592	0.455473
hsap00003747	VPS8	2178	0.302592	0.455473
hsap00000394	PEX14	159	0.302592	0.455473
hsap00003574	MUSTN1	2064	0.302592	0.455473
hsapMXE24908999	WNK2	2930	0.30101	0.455473
hsapMXE24902334	PPIF	466	0.30476	0.457538
hsapMXE25016957	PDDC1	566	0.304639	0.457538
hsap00002056	CYBA	1049	0.306433	0.458851
hsap00000519	PRCC	236	0.306173	0.458851
hsap00001874	ZFYVE21	947	0.308951	0.461477
hsapMXE25031720	KassiopeiaGeneID761699	63	0.308989	0.461477
hsapMXE24902699	SORBS3	2813	0.312324	0.464047
hsap00002638	CD209	1412	0.311981	0.464047
hsap00002637	CD209	1412	0.311981	0.464047
hsapMXE24981630	SLC8A3	909	0.311303	0.464047
hsap00003611	RAD18	2100	0.316124	0.469087
hsapMXE24759829	CYBA	1049	0.317144	0.469994
hsap00004678	PEBP4	2789	0.318591	0.471084
hsapMXE25004413	ZFPM1	1155	0.318698	0.471084
hsapMXE24904114	HNRNPM	1439	0.320247	0.472765
hsap00003408	ASCC2	1960	0.321928	0.474638
hsapMXE24955670	SCN2A	1764	0.32771	0.482544
hsap00002923	SNRNP200	1663	0.329808	0.485012
hsap00003394	RANGAP1	1948	0.335211	0.490578
hsap00002054	FANCA	1047	0.335299	0.490578
hsap00000008	ABCB10	6	0.335211	0.490578
hsap00000372	CDK11B	145	0.33481	0.490578
hsap00004572	CUX1	2711	0.335919	0.49086
hsap00003687	CHCHD6	2153	0.342302	0.499553
hsap00000316	EYA3	126	0.343273	0.500334
hsap00005145	DLG3	3057	0.345341	0.502009
hsap00000804	DLG5	377	0.345732	0.502009
hsapMXE24873028	GNAI2	2121	0.345708	0.502009
hsap00002096	ANKS3	1076	0.350702	0.508584
hsapMXE24894580	RRBP1	1839	0.351816	0.509503
hsapMXE24950326	STARD7	1664	0.352221	0.509503
hsap00000222	FUBP1	91	0.356351	0.514829
hsap00003533	IQCB1	2039	0.357696	0.515477
hsap00003748	VPS8	2180	0.357289	0.515477
hsapMXE24894579	RRBP1	1839	0.363643	0.516922
hsap00004446	VOPP1	2643	0.359575	0.516922
hsapMXE24878337	PSMC6	923	0.361568	0.516922
hsapMXE24810252	DNMT1	1396	0.363643	0.516922
hsapMXE24974637	RELT	618	0.363643	0.516922
hsapMXE24821530	COPS2	977	0.363643	0.516922
hsapMXE24933937	TRPC4AP	1833	0.363643	0.516922
hsapMXE24959710	SUDS3	796	0.363643	0.516922
hsapMXE24881392	NEK4	2065	0.363643	0.516922
hsapMXE24874188	KLRC2	717	0.363643	0.516922
hsapMXE24841436	MSLN	1083	0.363643	0.516922
hsap00004342	BCKDHB	2567	0.37162	0.527609
hsap00005151	PGK1	3061	0.372788	0.528614
hsap00000476	ATXN7L2	211	0.375216	0.531401
hsap00002955	ITSN2	1691	0.380124	0.53769
hsap00001275	NCOR2	652	0.389431	0.550178
hsapMXE24771263	CEPT1	215	0.391533	0.55247
hsapMXE24865126	ASCC2	1960	0.400728	0.564752
hsapMXE25018615	BCKDHB	2567	0.402384	0.566391
hsapMXE24786491	NCOR2	652	0.406181	0.571037
hsap00001797	TMED10	905	0.411016	0.572932
hsap00001760	KassiopeiaGeneID761736	885	0.410358	0.572932
hsap00001297	FGD6	668	0.410447	0.572932
hsapMXE24865222	ANKS3	1076	0.410533	0.572932
hsap00002002	AP4E1	1015	0.41016	0.572932
hsapMXE25031265	ANKRD36C	1666	0.4083	0.572932
hsapMXE24909193	LILRB1	1500	0.410358	0.572932
hsapMXE24938508	RSRC1	2173	0.414551	0.577159
hsapMXE24850233	TCF7L2	488	0.41976	0.583705
hsapMXE25001549	MFSD8	2201	0.427309	0.593484
hsap00004435	HIP1	2637	0.428594	0.594552
hsap00002050	CHD2	1044	0.433021	0.599247
hsapMXE24926658	PDXDC1	1106	0.432902	0.599247
hsap00001873	APOPT1	946	0.434923	0.601156
hsapMXE25031803	KassiopeiaGeneID761699	62	0.436757	0.602966
hsap00002428	DYM	1282	0.440161	0.606936
hsap00001293	CCDC53	664	0.444463	0.612135
hsap00002207	DDX19B	1141	0.449221	0.617948
hsapMXE24782559	SLC25A29	889	0.454894	0.622761
hsapMXE24887061	FUBP1	91	0.455428	0.622761
hsap00003725	PCCB	2163	0.454435	0.622761
hsapMXE24914939	ABCB10	6	0.454894	0.622761
hsapMXE24879592	RANGAP1	1948	0.454894	0.622761
hsap00000755	KCNIP2	351	0.459509	0.627596
hsap00004596	MGAM	2730	0.462352	0.630729
hsapMXE24926387	RBM34	4	0.463426	0.631445
hsapMXE24927827	ZC3H3	2747	0.47038	0.639405
hsapMXE24855696	CUX1	2711	0.47038	0.639405
hsapMXE24828281	FHL1	3089	0.479811	0.639438
hsap00000227	TM2D1	96	0.479337	0.639438
hsap00003741	MFSD1	2174	0.483749	0.639438
hsap00002327	C17orf85	1212	0.479409	0.639438
hsap00001662	EFHA1	842	0.483749	0.639438
hsap00000846	DNAJC1	406	0.483749	0.639438
hsap00003272	NPEPL1	1884	0.483749	0.639438
hsap00004369	MTHFD1L	2587	0.483749	0.639438
hsap00002079	NETO2	1065	0.477122	0.639438
hsapMXE24912291	NUDT6	2202	0.481212	0.639438
hsap00003869	TBC1D19	2270	0.480328	0.639438
hsap00002208	FUK	1142	0.482405	0.639438
hsap00004788	EXD3	2857	0.477762	0.639438
hsapMXE24956630	PRODH2	1374	0.481212	0.639438
hsapMXE24875349	SLC3A2	606	0.481212	0.639438
hsapMXE24927376	MRPS27	2360	0.481212	0.639438
hsapMXE24787385	CYP4F2	1387	0.481212	0.639438
hsapMXE24979512	TMEM123	514	0.481212	0.639438
hsapMXE24832808	SCN1A	1613	0.481212	0.639438
hsapMXE24951661	SNX14	2462	0.481212	0.639438
hsapMXE24884509	MAP4K3	1681	0.481212	0.639438
hsapMXE24941938	BCAS4	1881	0.479072	0.639438
hsapMXE24950399	RAD18	2100	0.481212	0.639438
hsapMXE24879024	PTPRN2	2598	0.481212	0.639438
hsapMXE24944935	USP40	1533	0.487429	0.643564
hsapMXE24899623	GAK	2257	0.495445	0.652647
hsapMXE24780709	SGK3	2834	0.495445	0.652647
hsapMXE24834613	RAB35	656	0.500305	0.658296
hsap00001770	SLC25A29	889	0.517861	0.680617
hsap00004813	PTBP3	2877	0.529004	0.693677
hsap00004352	DCBLD1	2571	0.528894	0.693677
hsap00003305	RTEL1	1898	0.535642	0.701582
hsap00003972	DBN1	2320	0.537252	0.702792
hsapMXE24775292	C2orf76	1655	0.537789	0.702792
hsapMXE24882337	DNAJC7	1190	0.538681	0.703159
hsap00001748	CARKD	878	0.539711	0.703705
hsap00003207	RBM39	1832	0.573916	0.707399
hsap00004035	PDCD6	2378	0.573916	0.707399
hsap00000938	PPIF	466	0.566142	0.707399
hsap00002985	HADHB	1714	0.573916	0.707399
hsap00003159	COPS8	1804	0.573916	0.707399
hsap00001052	BSCL2	536	0.573916	0.707399
hsap00000881	RAB18	429	0.573916	0.707399
hsap00003267	CSE1L	1880	0.573916	0.707399
hsap00004184	LMBRD1	2473	0.573916	0.707399
hsap00004208	NUDT3	2490	0.573916	0.707399
hsap00003235	CSNK2A1	1857	0.573916	0.707399
hsap00000034	ACBD6	23	0.573916	0.707399
hsap00000244	EIF2B3	107	0.573916	0.707399
hsap00003804	SDAD1	2228	0.573916	0.707399
hsap00003594	DYNC1LI1	2089	0.573916	0.707399
hsap00002918	UXS1	1659	0.573916	0.707399
hsap00002000	CASC4	1012	0.573916	0.707399
hsap00004007	CHD1	2355	0.573916	0.707399
hsap00004797	UCK1	2866	0.573916	0.707399
hsap00002673	PNPLA6	1434	0.573916	0.707399
hsap00003254	ITCH	1872	0.573916	0.707399
hsap00001268	GOLGA3	647	0.573916	0.707399
hsap00003520	SNX4	2031	0.573916	0.707399
hsap00003654	SLC25A26	2131	0.573916	0.707399
hsap00000482	CEPT1	215	0.551606	0.707399
hsap00003642	TCTA	2120	0.573711	0.707399
hsap00001478	LARP4	750	0.573916	0.707399
hsap00002406	TSEN54	1265	0.573916	0.707399
hsap00000968	PPRC1	484	0.573916	0.707399
hsap00004702	ZDHHC2	2807	0.55602	0.707399
hsap00004425	SLC25A13	2629	0.573916	0.707399
hsap00001030	FCHSD2	527	0.573916	0.707399
hsap00002293	BRCA1	1188	0.556786	0.707399
hsap00002457	SMCHD1	1300	0.573916	0.707399
hsap00005246	DHRSX	3104	0.573916	0.707399
hsap00002021	MAP2K5	1027	0.573916	0.707399
hsap00003395	MKL1	1949	0.573916	0.707399
hsap00002407	MFSD11	1266	0.573916	0.707399
hsap00003575	NEK4	2065	0.568201	0.707399
hsap00004643	UBR5	2763	0.573916	0.707399
hsap00002069	RANBP10	1058	0.573916	0.707399
hsap00004741	SGK3	2834	0.560053	0.707399
hsapMXE24864845	CARKD	878	0.570064	0.707399
hsapMXE24929784	MGRN1	1093	0.545542	0.707399
hsapMXE24810417	AIFM1	3005	0.554145	0.707399
hsapMXE24903688	MAN1A1	2454	0.549943	0.707399
hsapMXE24816139	ECD	382	0.558166	0.707399
hsapMXE24792766	ABR	1214	0.567805	0.707399
hsapMXE25001583	D2HGDH	1815	0.569104	0.707399
hsapMXE24940487	DYM	1282	0.547547	0.707399
hsapMXE24913718	BRCA1	1187	0.543239	0.707399
hsap00000417	ZCCHC17	178	0.575984	0.708429
hsap00001720	PCCA	871	0.575984	0.708429
hsapMXE24920487	RUSC1	235	0.580006	0.711095
hsapMXE24977828	SSH2	1198	0.580006	0.711095
hsapMXE24864108	MTHFD1L	2589	0.580006	0.711095
hsapMXE24971288	TMEM164	3079	0.584076	0.715322
hsap00002001	EIF3J	1013	0.588137	0.719529
hsap00001115	ZNF195	564	0.591991	0.723347
hsap00000004	CEP170	2	0.592515	0.723347
hsap00002162	LCMT1	1113	0.597699	0.727541
hsap00002974	CPSF3	1707	0.596667	0.727541
hsap00004055	DDX4	2392	0.597849	0.727541
hsap00004016	SREK1IP1	2364	0.603763	0.733595
hsapMXE24975792	GTF2I	2688	0.604099	0.733595
hsap00001842	PSMA3	925	0.607241	0.736631
hsap00001921	COPS2	977	0.611765	0.736977
hsap00001575	SUDS3	796	0.611765	0.736977
hsap00003208	TRPC4AP	1833	0.611765	0.736977
hsap00002097	CORO7	1077	0.609926	0.736977
hsap00001112	TRIM3	562	0.612033	0.736977
hsap00002115	RAB40C	1081	0.612652	0.736977
hsap00003206	SOGA1	1831	0.612652	0.736977
hsapMXE24758527	CLCN1	2732	0.610924	0.736977
hsapMXE24971822	APOPT1	946	0.614947	0.738964
hsap00001280	RAB35	656	0.61816	0.741276
hsapMXE25026193	LSR	1468	0.61752	0.741276
hsap00005146	DLG3	3057	0.619902	0.741818
hsapMXE24978575	INTS4	524	0.619513	0.741818
hsap00004708	SORBS3	2813	0.621508	0.742967
hsapMXE24871780	CUX1	2713	0.625384	0.746824
hsapMXE24776139	IQCB1	2039	0.635885	0.757791
hsapMXE24936937	LCMT1	1113	0.635726	0.757791
hsap00002057	C16orf95	1050	0.63878	0.760452
hsap00001028	INTS4	524	0.640108	0.761245
hsap00001216	TMEM135	620	0.642846	0.762827
hsapMXE24881269	SRPK1	2487	0.643493	0.762827
hsapMXE24989780	RAD51	1010	0.644091	0.762827
hsapMXE24910367	TMED10	905	0.64369	0.762827
hsapMXE24935915	RAB10	1713	0.650056	0.769099
hsap00001011	TMEM123	514	0.655312	0.771152
hsap00004173	SNX14	2462	0.655312	0.771152
hsap00004012	MRPS27	2360	0.655312	0.771152
hsap00001117	PDDC1	566	0.654443	0.771152
hsap00000041	VAMP4	28	0.655208	0.771152
hsapMXE24867724	GMDS	2516	0.655814	0.771152
hsap00004205	SRPK1	2487	0.658042	0.772981
hsap00004022	ARL15	2370	0.658795	0.773076
hsap00000233	CDCP2	100	0.660291	0.774042
hsap00003803	NUP54	2227	0.662761	0.776146
hsapMXE24910596	TLK2	1258	0.666442	0.779663
hsap00003776	MFSD8	2201	0.670385	0.783478
hsapMXE24799522	CD55	286	0.673538	0.785765
hsapMXE24855341	NUDT3	2489	0.673708	0.785765
hsap00004245	GMDS	2516	0.676955	0.788752
hsapMXE24892579	DBN1	2320	0.67835	0.788779
hsapMXE24907665	SPTLC1	2891	0.678107	0.788779
hsap00002429	DYM	1283	0.688261	0.799495
hsap00002155	PDXDC1	1106	0.697185	0.808229
hsapMXE24782557	SLC25A29	889	0.696922	0.808229
hsapMXE24940506	DYM	1283	0.699211	0.809761
hsap00003844	GAK	2257	0.706069	0.816881
hsap00001585	HIP1R	803	0.711427	0.822252
hsap00004238	BLOC1S5	2512	0.716246	0.826161
hsapMXE24899124	CBFA2T3	1048	0.716246	0.826161
hsap00005197	TMEM164	3079	0.717953	0.826977
hsapMXE24937751	RTEL1	1898	0.718391	0.826977
hsap00000231	SSBP3	99	0.721434	0.828408
hsapMXE24968595	TSC22D4	2625	0.723009	0.828408
hsapMXE24865487	CHD2	1044	0.721345	0.828408
hsapMXE24908446	IGF2BP2	2015	0.723236	0.828408
hsapMXE24774539	DDX19B	1141	0.723236	0.828408
hsapMXE24819622	FBRSL1	806	0.725024	0.829629
hsapMXE24935634	CCDC53	664	0.725808	0.829701
hsap00001029	RAB6A	525	0.740506	0.835149
hsap00000268	MEAF6	114	0.740506	0.835149
hsap00001180	HSD17B12	597	0.740506	0.835149
hsap00000939	TSPAN14	467	0.740506	0.835149
hsap00002395	TLK2	1258	0.739632	0.835149
hsapMXE24865221	ANKS3	1076	0.74292	0.835149
hsap00001972	PPP1R14D	992	0.742815	0.835149
hsapMXE24954554	OSBPL5	565	0.742815	0.835149
hsapMXE24968568	TSPAN14	467	0.742815	0.835149
hsapMXE24935962	HSD17B12	597	0.742815	0.835149
hsapMXE24792864	TRAPPC13	2394	0.733709	0.835149
hsapMXE24904168	PRCC	236	0.733709	0.835149
hsapMXE24873208	GYPA	2198	0.742815	0.835149
hsapMXE24871786	CUX1	2713	0.742815	0.835149
hsapMXE24960286	MEAF6	114	0.742815	0.835149
hsapMXE25022636	RAB6A	525	0.742815	0.835149
hsapMXE24959398	TPK1	2602	0.742815	0.835149
hsapMXE24936387	CPSF3	1707	0.747816	0.839832
hsapMXE25032549	KassiopeiaGeneID761736	885	0.75495	0.840457
hsapMXE25014996	IL21R	1114	0.75495	0.840457
hsapMXE24813665	KIAA0922	2300	0.75495	0.840457
hsapMXE24966311	KIAA0226L	835	0.75495	0.840457
hsapMXE24758286	BTK	3017	0.75495	0.840457
hsapMXE24832693	RGS9	1260	0.75495	0.840457
hsapMXE25033168	KIR2DL2	1503	0.754888	0.840457
hsapMXE25032856	KIR2DL2	1503	0.754888	0.840457
hsapMXE24864786	KIR2DL2	1503	0.754888	0.840457
hsap00005049	EHMT1	2986	0.756828	0.84136
hsapMXE24936129	HEMK1	2122	0.757224	0.84136
hsapMXE24917743	DNAJC15	857	0.759684	0.843279
hsapMXE24819634	FBRSL1	806	0.761874	0.84408
hsapMXE24875337	SLC3A2	607	0.761874	0.84408
hsap00004568	CUX1	2713	0.76759	0.849594
hsapMXE24770342	CHEK2	1961	0.771336	0.852919
hsapMXE24773865	SLC3A2	606	0.776204	0.857478
hsapMXE24839367	ENDOU	702	0.778659	0.859365
hsapMXE24938907	NUP54	2227	0.779451	0.859414
hsap00003681	ARGFX	2147	0.799084	0.859821
hsap00002534	DMPK	1354	0.786566	0.859821
hsap00002137	MGRN1	1093	0.787741	0.859821
hsap00004129	ZNF354B	2431	0.800008	0.859821
hsap00002712	CRTC1	1462	0.800008	0.859821
hsapMXE24966570	ATP10B	2328	0.799084	0.859821
hsapMXE25024450	RTN3	608	0.799084	0.859821
hsapMXE24878296	PSMA3	925	0.792332	0.859821
hsap00001990	RYR3	1006	0.799084	0.859821
hsapMXE24839733	RAB40C	1081	0.799084	0.859821
hsapMXE25011267	SREK1IP1	2364	0.79595	0.859821
hsapMXE24982128	SOGA1	1831	0.799084	0.859821
hsapMXE24927825	ZC3H3	2747	0.799084	0.859821
hsapMXE24950742	ADCK3	301	0.799084	0.859821
hsapMXE24922278	RALGPS1	2957	0.799084	0.859821
hsapMXE24899004	PTBP3	2877	0.799084	0.859821
hsapMXE24899877	HIP1	2637	0.799084	0.859821
hsapMXE24871803	CUX1	2714	0.798158	0.859821
hsapMXE24930788	VPS8	2178	0.799084	0.859821
hsapMXE24894298	PEX14	159	0.799084	0.859821
hsapMXE24851472	LEMD1	11	0.799084	0.859821
hsapMXE24941442	CHD7	2829	0.799084	0.859821
hsapMXE24870837	COL9A3	1890	0.799084	0.859821
hsapMXE24851331	MUSTN1	2064	0.799084	0.859821
hsapMXE24765991	ITSN1	1923	0.799084	0.859821
hsapMXE24893781	KIF5C	1758	0.799084	0.859821
hsapMXE25009503	COL23A1	2314	0.799084	0.859821
hsap00000232	CDCP2	100	0.804649	0.864002
hsap00002984	RAB10	1713	0.819126	0.878703
hsapMXE24936385	CPSF3	1707	0.819868	0.878703
hsap00004571	CUX1	2710	0.82784	0.886421
hsap00004162	MAN1A1	2454	0.831996	0.890042
hsapMXE24916811	OSTF1	2921	0.834712	0.892117
hsap00004059	TRAPPC13	2394	0.835948	0.892609
hsap00003449	EIF3L	1986	0.845009	0.893162
hsap00000269	PSMB2	115	0.845009	0.893162
hsap00001200	SCYL1	610	0.845009	0.893162
hsap00002358	ERAL1	1234	0.845009	0.893162
hsap00000403	SZRD1	164	0.845009	0.893162
hsap00004570	CUX1	2714	0.843705	0.893162
hsap00000415	WDTC1	176	0.845009	0.893162
hsap00002006	TCF12	1017	0.845009	0.893162
hsap00000924	MCU	456	0.845009	0.893162
hsap00002335	VPS53	1218	0.845009	0.893162
hsap00000766	MMS19	358	0.845009	0.893162
hsap00002359	TAOK1	1235	0.851364	0.899053
hsapMXE25003583	ATXN7L2	211	0.854422	0.901454
hsap00002589	DNMT1	1396	0.858667	0.905102
hsap00000810	ECD	382	0.859578	0.905233
hsapMXE24931011	ARHGEF12	634	0.864172	0.909238
hsapMXE24919872	AP2A1	1493	0.866132	0.910468
hsap00005132	GK	3047	0.869016	0.911832
hsapMXE24941949	BCAS4	1881	0.868724	0.911832
hsapMXE24825338	EHMT1	2986	0.879559	0.92187
hsapMXE24907089	CNKSR1	174	0.880185	0.92187
hsap00002832	USP40	1533	0.882795	0.922922
hsapMXE24855262	ADK	461	0.882445	0.922922
hsap00002221	ZFPM1	1155	0.887161	0.926645
hsap00004419	TSC22D4	2625	0.888238	0.926927
hsap00004837	SPTLC1	2891	0.895103	0.933244
hsap00001684	DNAJC15	857	0.899064	0.936525
hsap00002943	MAP4K3	1681	0.900276	0.936939
hsapMXE24839891	TSFM	767	0.901576	0.937443
hsap00002912	C2orf76	1655	0.902618	0.937679
hsapMXE24928212	LARP4B	415	0.906822	0.941196
hsap00002588	ECSIT	1395	0.914194	0.947992
hsap00001547	METAP2	780	0.916273	0.949292
hsap00003644	HEMK1	2122	0.92087	0.953195
hsap00000933	ADK	461	0.927146	0.958829
hsap00004353	DCBLD1	2572	0.928487	0.959353
hsapMXE24997392	AIFM1	3005	0.935761	0.966001
hsap00000858	LARP4B	415	0.938355	0.96781
hsapMXE24819034	ECSIT	1395	0.941287	0.969964
hsap00003777	NUDT6	2202	0.944473	0.971647
hsapMXE24910421	METAP2	780	0.94461	0.971647
hsap00005074	AIFM1	3005	0.947737	0.973992
hsap00000443	ALG6	195	0.949895	0.975338
hsapMXE24864718	ZNF195	564	0.977227	0.977227
hsapMXE24785883	SCYL1	610	0.977227	0.977227
hsapMXE24868278	IRF7	567	0.977227	0.977227
hsapMXE24900457	FAIM3	10	0.977227	0.977227
hsapMXE24902105	ERAL1	1234	0.977227	0.977227
hsapMXE24810256	DNMT1	1396	0.977227	0.977227
hsapMXE24810251	DNMT1	1396	0.977227	0.977227
hsapMXE24935797	EIF3L	1986	0.977227	0.977227
hsap00004982	GPR107	2965	0.977227	0.977227
hsapMXE24924185	CEP170	2	0.955299	0.977227
hsapMXE24901785	TFCP2	693	0.955299	0.977227
hsapMXE24884485	MAP4K3	1682	0.977227	0.977227
hsapMXE24959300	MMS19	358	0.977227	0.977227
hsapMXE24799460	SZRD1	164	0.977227	0.977227
hsapMXE24945373	VPS53	1218	0.977227	0.977227
hsapMXE24924959	KIF14	12	0.964928	0.977227
hsapMXE24843700	ABI1	405	0.977227	0.977227
hsapMXE24770341	CHEK2	1961	0.977227	0.977227
hsapMXE24865252	TNFRSF8	160	0.961506	0.977227
hsapMXE24853844	PSMB2	115	0.977227	0.977227
hsapMXE25027148	TCF12	1017	0.977227	0.977227
hsapMXE24777493	AFF3	1661	0.977227	0.977227
hsapMXE24991079	MCU	456	0.977227	0.977227
hsapMXE24914578	AP4E1	1015	0.977227	0.977227
hsapMXE24867725	GMDS	2516	0.977227	0.977227
hsapMXE24900196	PRKCE	1725	0.977227	0.977227
hsapMXE24852922	BLOC1S5	2512	0.977227	0.977227
hsapMXE24775291	C2orf76	1655	0.977227	0.977227
hsapMXE24926556	WDTC1	176	0.977227	0.977227
hsapMXE24808263	SLC44A5	92	0.957644	0.977227
hsapMXE25032535	KassiopeiaGeneID761736	885	NA	NA
hsapMXE24774115	PRAMEF5	133	NA	NA
hsapMXE24894576	RRBP1	1839	NA	NA
hsapMXE24966519	TAOK1	1235	NA	NA
hsapMXE24854756	CCDC136	2724	NA	NA
hsapMXE24894578	RRBP1	1839	NA	NA
hsapMXE24765625	PDE3A	737	NA	NA
hsapMXE25032553	KassiopeiaGeneID761736	885	NA	NA
hsapMXE24865461	CHD1	2355	NA	NA
hsap00000329	PRAMEF5	133	NA	NA
hsapMXE24863567	RBM39	1832	NA	NA
hsapMXE24936400	EGFL7	2982	NA	NA
hsapMXE24814747	GFI1B	2971	NA	NA
hsapMXE24907978	TRIM3	562	NA	NA
hsapMXE24970908	FAM161A	1674	NA	NA
hsapMXE25011440	IFT20	1203	NA	NA
hsapMXE24927058	PPRC1	484	NA	NA
hsap00002522	LILRB5	1343	NA	NA
hsap00002521	LILRB5	1343	NA	NA
hsapMXE24864532	ANKRD6	2568	NA	NA
hsapMXE24822332	CD209	1412	NA	NA
hsapMXE24822361	CD209	1412	NA	NA
hsapMXE24822362	CD209	1412	NA	NA
hsapMXE24822363	CD209	1412	NA	NA
hsapMXE24788539	CCDC61	1487	NA	NA
hsapMXE24930533	SMCHD1	1300	NA	NA
hsapMXE24995761	FUK	1142	NA	NA
hsapMXE24840908	SLC4A11	1849	NA	NA
hsapMXE24799520	CD55	286	NA	NA
hsap00004564	MUC17	2707	NA	NA
hsapMXE24832285	SLC25A26	2131	NA	NA
hsapMXE24921970	MDN1	2461	NA	NA
hsapMXE24851186	DTNA	1313	NA	NA
hsap00004497	SPDYE1	2678	NA	NA
hsapMXE24871667	CSNK2A1	1857	NA	NA
hsapMXE25027013	FTCD	1901	NA	NA
hsapMXE24863847	KassiopeiaGeneID750157	2508	NA	NA
hsapMXE24837973	FAM122C	3084	NA	NA
hsapMXE25032538	KassiopeiaGeneID761736	885	NA	NA
hsapMXE25027785	TSEN54	1265	NA	NA
hsapMXE24817544	ACAD10	794	NA	NA
hsapMXE24956958	PDLIM2	2814	NA	NA
hsapMXE24799696	GLRA2	3044	NA	NA
hsapMXE24790494	SCN3A	1614	NA	NA
hsapMXE24867789	GPLD1	2505	NA	NA
hsapMXE25024448	RTN3	608	NA	NA
hsapMXE24943992	NETO2	1065	NA	NA
hsapMXE24883588	HMGA2	771	NA	NA
hsapMXE24969640	UCK1	2866	NA	NA
hsapMXE24810255	DNMT1	1396	NA	NA
hsapMXE24914156	GRIA3	3082	NA	NA
hsapMXE24832614	PDE4D	2365	NA	NA
hsapMXE24899683	GNAT2	73	NA	NA
hsapMXE25011027	SCAI	2869	NA	NA
hsapMXE24780265	MACROD2	1864	NA	NA
hsapMXE24807810	SLC9A3R2	1086	NA	NA
hsapMXE24781340	SORBS1	364	NA	NA
hsapMXE25012261	SPDYE1	2678	NA	NA
hsapMXE24817545	ACAD10	794	NA	NA
hsapMXE24911145	SCN3A	1614	NA	NA
hsapMXE24809246	PPP1R14D	992	NA	NA
hsapMXE24773826	ARGFX	2147	NA	NA
hsapMXE24810118	BSCL2	536	NA	NA
hsapMXE24870543	COL6A2	1939	NA	NA
hsapMXE24949553	GPCPD1	1846	NA	NA
hsapMXE24953924	MKL1	1949	NA	NA
hsapMXE24887482	HIP1R	803	NA	NA
hsapMXE24939699	PCSK4	1425	NA	NA
hsapMXE24940250	NOTCH1	2859	NA	NA
hsapMXE24918273	ALG6	195	NA	NA
hsapMXE24917626	PDCD6	2378	NA	NA
hsapMXE24834365	EIF2B3	107	NA	NA
hsap00002078	ABCC12	1064	NA	NA
hsapMXE24773848	SLC3A2	607	NA	NA
hsapMXE24893857	MUC4	2008	NA	NA
hsapMXE24903633	GOLGA3	647	NA	NA
hsapMXE24956795	RAB18	429	NA	NA
hsapMXE24924263	FCHSD2	527	NA	NA
hsapMXE24971254	ZCCHC7	2918	NA	NA
hsapMXE24902697	SORBS3	2813	NA	NA
hsapMXE24905052	TRDN	2448	NA	NA
hsap00004598	CLCN1	2732	NA	NA
hsapMXE24893707	KCNQ2	1817	NA	NA
hsapMXE24947335	DDX43	2565	NA	NA
hsapMXE24792294	GP6	1332	NA	NA
hsapMXE24845619	VAMP4	28	NA	NA
hsapMXE24796665	FMN1	997	NA	NA
hsapMXE24966160	UXS1	1659	NA	NA
hsapMXE24896363	SLIT2	2265	NA	NA
hsapMXE25032541	KassiopeiaGeneID761736	885	NA	NA
hsapMXE24945132	SLC47A1	1229	NA	NA
hsapMXE25012395	XG	3041	NA	NA
hsapMXE24817683	GPR107	2965	NA	NA
hsapMXE24862715	CAMK2D	2203	NA	NA
hsapMXE24908408	IGF2BP3	2657	NA	NA
hsapMXE24779601	RYR3	1006	NA	NA
hsapMXE24877934	MAP2K5	1027	NA	NA
hsapMXE25020066	COPS8	1804	NA	NA
hsapMXE24855350	NUDT3	2490	NA	NA
hsapMXE24799687	GLRA2	3044	NA	NA
hsapMXE24809245	PPP1R14D	992	NA	NA
hsapMXE24865790	CSE1L	1880	NA	NA
hsapMXE24967628	TET1	443	NA	NA
hsapMXE24886292	MYOM1	1299	NA	NA
hsapMXE24883608	HMGA2	770	NA	NA
hsapMXE24854921	CORO7	1077	NA	NA
hsapMXE24969860	ITCH	1872	NA	NA
hsapMXE24943705	SSBP3	99	NA	NA
hsapMXE24771555	PIWIL3	1962	NA	NA
hsapMXE24977858	SSH2	1198	NA	NA
hsapMXE24918914	NRG1	2821	NA	NA
hsapMXE24989776	RAD51	1010	NA	NA
hsapMXE24974676	UBASH3B	637	NA	NA
hsapMXE24969313	CECR2	1967	NA	NA
hsapMXE24971773	ACBD6	23	NA	NA
hsapMXE24999632	BBS5	1765	NA	NA
hsapMXE24995115	PEBP4	2789	NA	NA
hsapMXE24773620	MYLK4	2515	NA	NA
hsapMXE24765439	IL2RB	1952	NA	NA
hsapMXE24838026	LARP4	750	NA	NA
hsapMXE24796109	ISPD	2659	NA	NA
hsapMXE24977830	SSH2	1198	NA	NA
hsapMXE24878283	PSG11	1362	NA	NA
hsapMXE24937977	ZCCHC17	178	NA	NA
hsapMXE24762604	MYL2	658	NA	NA
hsapMXE24826307	SCAPER	957	NA	NA
hsapMXE25028162	PADI6	167	NA	NA
hsapMXE24974669	UBASH3B	637	NA	NA
hsapMXE24952457	ATXN7L1	2617	NA	NA
hsapMXE25032053	MS4A4E	539	NA	NA
hsapMXE24935943	DYNC1LI1	2089	NA	NA
hsapMXE24941549	FOCAD	2912	NA	NA
hsapMXE24944069	SDAD1	2228	NA	NA
hsapMXE24971283	TMEM164	3079	NA	NA
hsapMXE24863387	MFSD11	1266	NA	NA
hsapMXE24788251	SP100	1798	NA	NA
hsapMXE24991363	CASC4	1012	NA	NA
hsapMXE24872518	EYA3	126	NA	NA
hsapMXE24950803	C16orf62	1108	NA	NA
hsapMXE24838837	FBXL2	2112	NA	NA
hsapMXE24989781	RAD51	1010	NA	NA
hsapMXE24952641	HEG1	2032	NA	NA
hsapMXE24773822	ARGFX	2147	NA	NA
hsapMXE24967792	EEPD1	2675	NA	NA
hsapMXE24856464	KCNN3	48	NA	NA
hsapMXE24781754	AGAP1	1803	NA	NA
hsapMXE24992810	ADAMTS13	2972	NA	NA
hsapMXE24941937	BCAS4	1881	NA	NA
hsapMXE24832282	SLC25A26	2131	NA	NA
hsapMXE24862687	CAMK2D	2206	NA	NA
hsapMXE24946027	LMBRD1	2473	NA	NA
hsapMXE24902273	UST	2586	NA	NA
hsapMXE24945915	FGD6	668	NA	NA
hsapMXE24838816	MYO3B	1768	NA	NA
hsapMXE24760745	HADHB	1714	NA	NA
hsapMXE24953998	RANBP10	1058	NA	NA
hsapMXE24760774	HGD	2041	NA	NA
hsapMXE24934735	UBR5	2763	NA	NA
hsapMXE25031700	KassiopeiaGeneID761699	63	NA	NA
hsapMXE24915759	LILRA4	1335	NA	NA
hsapMXE24916815	OSTF1	2921	NA	NA
hsapMXE24972201	SPIRE2	1158	NA	NA
hsapMXE24879025	PTPRN2	2598	NA	NA
hsapMXE24809170	SETBP1	1316	NA	NA
hsapMXE24773819	ARGFX	2147	NA	NA
hsapMXE24828782	SLC25A13	2629	NA	NA
hsapMXE24776449	KALRN	2150	NA	NA
hsapMXE25015815	CUX1	2710	NA	NA
hsapMXE24886160	SNX4	2031	NA	NA
hsapMXE24773821	ARGFX	2147	NA	NA
hsapMXE24783279	MUC17	2707	NA	NA
hsapMXE24809248	PPP1R14D	992	NA	NA
hsapMXE24970818	SLC41A2	662	NA	NA
hsapMXE24775516	ZBTB16	629	NA	NA
hsapMXE24792700	FOXN3	899	NA	NA
hsapMXE25002419	COL24A1	88	NA	NA
hsapMXE24800696	SLC7A9	1380	NA	NA
hsapMXE24809169	SETBP1	1316	NA	NA
hsapMXE24985155	COL13A1	450	NA	NA
hsapMXE24871768	CUX1	2713	NA	NA
hsapMXE24800695	SLC7A9	1379	NA	NA
hsapMXE24945658	TBC1D19	2270	NA	NA
hsap00005067	KassiopeiaGeneID761596	3001	NA	NA
hsapMXE24930269	NEDD4L	1319	NA	NA
hsapMXE24955564	GNAO1	1127	NA	NA
hsapMXE24823385	CCSER1	2283	NA	NA
hsapMXE24802378	GK	3047	NA	NA
hsapMXE24833216	PNPLA6	1434	NA	NA
hsapMXE24997819	NFAM1	1947	NA	NA
hsapMXE24863892	KassiopeiaGeneID750165	2441	NA	NA
hsapMXE24773820	ARGFX	2147	NA	NA
hsapMXE24988625	ZNF618	2944	NA	NA
hsapMXE24955563	GNAO1	1127	NA	NA
hsapMXE24822252	SCAI	2869	NA	NA
hsapMXE24874487	AFF3	1660	NA	NA
hsapMXE24839311	BTBD9	2484	NA	NA
hsapMXE25031719	KassiopeiaGeneID761699	60	NA	NA
hsapMXE24868916	BAI1	2850	NA	NA
hsapMXE24880715	SLIT3	2324	NA	NA
hsapMXE25031832	KassiopeiaGeneID761699	62	NA	NA
hsapMXE24801476	CTNNA3	388	NA	NA
hsapMXE24874493	AFF3	1660	NA	NA
hsapMXE24809171	SETBP1	1316	NA	NA
hsapMXE24964982	PRR5L	596	NA	NA
hsapMXE25030457	KassiopeiaGeneID761596	3001	NA	NA
hsap00038626	DAZ3	3097	NA	NA
hsapMXE24810847	DYSF	1733	NA	NA
hsapMXE24930973	PSD3	2791	NA	NA
hsapMXE24916783	NFATC2	1822	NA	NA
hsapMXE24847096	C7orf10	2677	NA	NA
hsapMXE24977259	ABCC12	1064	NA	NA
hsapMXE24963994	IQCA1	1532	NA	NA
hsapMXE24772672	SYTL3	2594	NA	NA
hsapMXE24933167	SETBP1	1316	NA	NA
hsapMXE24796485	COL6A6	2158	NA	NA
hsapMXE24819164	DDX4	2392	NA	NA
hsapMXE25003171	IQCK	1110	NA	NA
hsapMXE24949181	ARL15	2370	NA	NA
hsapMXE25023420	NEK5	828	NA	NA
hsap00038627	DAZ3	3097	NA	NA
hsapMXE24958264	PIEZO2	1296	NA	NA
hsapMXE24823379	CCSER1	2283	NA	NA
hsapMXE24834105	SMOC2	2597	NA	NA
hsapMXE24989373	EMID1	1973	NA	NA
hsapMXE24823384	CCSER1	2283	NA	NA
hsapMXE25032542	KassiopeiaGeneID761736	885	NA	NA
hsapMXE24782456	DPP6	2745	NA	NA
hsapMXE24866509	DNAH14	299	NA	NA
hsapMXE24818753	RBFOX1	1096	NA	NA
hsapMXE25031779	KassiopeiaGeneID761699	60	NA	NA
hsapMXE24946490	STK32B	2263	NA	NA
hsapMXE24902269	UST	2586	NA	NA
hsapMXE25009489	COL23A1	2314	NA	NA
hsapMXE24929310	CAMTA1	157	NA	NA
hsapMXE24874536	AFF3	1660	NA	NA
hsap00038649	DAZ1	3098	NA	NA
hsapMXE24867839	GRID2	2285	NA	NA
hsapMXE24955560	GNAO1	1127	NA	NA
hsapMXE24996225	DHRSX	3104	NA	NA
hsapMXE24853320	PHACTR3	1887	NA	NA
hsapMXE24814654	CCDC152	2388	NA	NA
hsapMXE25011280	SCARA5	2786	NA	NA
hsapMXE24823349	GATSL2	2638	NA	NA
hsapMXE24834047	2017-03-01	2190	NA	NA
hsapMXE24899325	DCC	1318	NA	NA
hsapMXE24905102	TRDN	2451	NA	NA
hsapMXE24787899	RASA4	2619	NA	NA
hsap00038648	DAZ1	3098	NA	NA
hsapMXE25033229	KIR2DL2	1503	NA	NA
