# Supplementary material for: The landscape of human mutually exclusive splicing
Source: Mol Syst Biol. 2017 Dec 14;13(12):959. doi: 10.15252/msb.20177728 (PMC5740500; doi:10.15252/msb.20177728)
Supplement: Supplementary file 7 — Dataset EV6 [file MSB-13-959-s007.xlsx]

## Sheet: README
Dataset EV6 Results of inequality analysis with minimum and maximum Gini index on the Human Protein Atlas, Embryonic Development, and ENCODE datasets.

## Sheet: ATLAS GINI
CLUSTER_ID	GENE_SYMBOL	Minimal Gini index of cluster	Maximal Gini index of cluster	diff_gini_protein_atlas	min_gini_mxe_protein_atlas	max_gini_mxe_protein_atlas	min_gini_group_protein_atlas	max_gini_group_protein_atlas	min_gini_value_protein_atlas	max_gini_value_protein_atlas
301	ADCK3	6.19229e-05	0.962963	0.962901	hsap00000648	hsapMXE24950742	bonemarrow	adipose	15.7263	1485.46
878	CARKD	2.76912e-05	0.962963	0.962935	hsapMXE24864845	hsap00001748	adrenal	bonemarrow	842.755	16.1983
2355	CHD1	5.14678e-05	0.962963	0.962911	hsapMXE24865461	hsap00004007	bonemarrow	testis	1416.76	120.644
1939	COL6A2	0.0418109	0.962963	0.921152	hsap00003370	hsapMXE24870543	kidney	endometrium	40.9269	6628.27
1234	ERAL1	5.25291e-05	0.962963	0.96291	hsapMXE24902105	hsap00002358	lymphnode	endometrium	606.26	12.8081
1167	HID1	0.000129239	0.962963	0.962834	hsapMXE24967688	hsap00002237	salivarygland	duodenum	1560.74	33.1554
691	ITGA5	2.01503e-05	0.962963	0.962943	hsapMXE24873608	hsap00001350	appendix	appendix	2385.69	19.9098
2201	MFSD8	0.000169865	0.962963	0.962793	hsapMXE25001549	hsap00003776	duodenum	bonemarrow	255.418	14.015
1949	MKL1	3.30552e-05	0.962963	0.96293	hsapMXE24953924	hsap00003395	bonemarrow	bonemarrow	1283.98	38.2356
358	MMS19	0.000457465	0.962963	0.962505	hsap00000766	hsapMXE24959300	bonemarrow	testis	20.9481	399.762
2515	MYLK4	0.000660922	0.962963	0.962302	hsap00004244	hsapMXE24773620	kidney	kidney	12.713	66.9066
1884	NPEPL1	3.53835e-05	0.962963	0.962928	hsap00003272	hsapMXE24858949	spleen	spleen	80.6587	709.821
2490	NUDT3	4.37095e-05	0.962963	0.962919	hsap00004208	hsapMXE24855350	bonemarrow	brain	14.5343	2674.22
737	PDE3A	0.00108198	0.962963	0.961881	hsapMXE24765625	hsap00001454	heart	bonemarrow	763.008	324.004
925	PSMA3	4.53778e-05	0.962963	0.962918	hsap00001842	hsapMXE24878296	bonemarrow	lymphnode	50.5404	2396.11
656	RAB35	8.74229e-05	0.962963	0.962876	hsap00001280	hsapMXE24834613	bonemarrow	stomach	26.1514	683.681
889	SLC25A29	0.00106267	0.962963	0.9619	hsapMXE24782559	hsapMXE24782557	thyroid	thyroid	308.534	857.139
1300	SMCHD1	2.06401e-05	0.962963	0.962942	hsap00002457	hsapMXE24930533	bonemarrow	bonemarrow	273.011	964.265
497	TACC2	6.9937e-05	0.962963	0.962893	hsapMXE25026524	hsap00000984	skin	skin	1023.87	72.1152
96	TM2D1	1.01496e-05	0.962963	0.962953	hsapMXE24970428	hsap00000227	adrenal	bonemarrow	1231.6	10.5766
1265	TSEN54	0.000509774	0.962963	0.962453	hsap00002406	hsapMXE25027785	skin	bonemarrow	26.0825	454.49
2974	WDR5	0.000159246	0.962963	0.962804	hsap00004998	hsapMXE24940082	spleen	testis	21.7345	1693.42
1303	RAB12	2.27753e-05	0.962963	0.96294	hsapMXE24777858	hsap00002460	heart	bonemarrow	819.517	45.2011
1500	LILRB1	0.114972	0.961538	0.846566	hsapMXE24909193	hsap00002780	appendix	spleen	908.725	18.3604
1864	MACROD2	0.0188537	0.961538	0.942685	hsap00003242	hsapMXE24780265	lymphnode	lung	23.7975	214.868
1229	SLC47A1	3.73573e-05	0.961538	0.961501	hsapMXE24945132	hsap00002351	adrenal	skin	2109.67	23.4385
2324	SLIT3	0.0416331	0.961538	0.919905	hsapMXE24880715	hsap00003979	adipose	testis	324.963	1.32113
626	YAP1	4.12766e-05	0.961538	0.961497	hsap00001222	hsapMXE24809274	duodenum	esophagus	21.1882	1123.89
1825	SLC13A3	0.000107249	0.96	0.959893	hsap00003198	hsapMXE24847363	kidney	kidney	256.883	8939.39
2487	SRPK1	0.00022289	0.95918	0.958958	hsap00004205	hsapMXE24881269	bonemarrow	testis	211.329	849.224
539	MS4A4E	0.000499392	0.958333	0.957834	hsap00001058	hsapMXE25032053	bonemarrow	bonemarrow	28.105	67.709
1158	SPIRE2	0.000665972	0.958333	0.957667	hsap00002226	hsapMXE24972201	stomach	stomach	14.3557	408.022
1379	SLC7A9	8.38539e-05	0.956522	0.956438	hsapMXE24800695	hsap00002567	smallintestine	duodenum	2834.61	18.3383
2982	EGFL7	0.000408321	0.955322	0.954914	hsap00005044	hsapMXE24936400	adipose	lung	43.0259	2149.14
658	MYL2	7.12417e-07	0.952381	0.95238	hsapMXE24762604	hsap00001282	heart	heart	306393	84.299
2221	ADH1B	0.178085	0.951307	0.773222	hsapMXE24764203	hsap00003796	esophagus	liver	2267.7	27703.1
1758	KIF5C	9.73278e-05	0.949309	0.949212	hsap00003056	hsapMXE24893781	brain	brain	11.781	2579.83
1203	IFT20	0.010503	0.947368	0.936865	hsapMXE25011440	hsap00002313	bonemarrow	bonemarrow	171.756	141.807
610	SCYL1	0.000289505	0.944869	0.944579	hsap00001200	hsapMXE24785883	bonemarrow	adrenal	37.7358	878.459
2122	HEMK1	0.000433314	0.944271	0.943838	hsap00003644	hsapMXE24936129	duodenum	salivarygland	42.526	549.837
2505	GPLD1	0.0159964	0.943787	0.927791	hsapMXE24867789	hsap00004225	liver	skin	337.86	15.5603
2930	WNK2	0.02163	0.941877	0.920247	hsapMXE24908999	hsap00004893	heart	salivarygland	403.413	362.263
2663	WIPI2	0.000177107	0.941755	0.941578	hsap00004476	hsapMXE24780523	bonemarrow	testis	31.7654	673.517
1493	AP2A1	0.0230365	0.93956	0.916524	hsapMXE24919872	hsap00002768	brain	adrenal	419.127	39.7561
2891	SPTLC1	0.000147845	0.938365	0.938217	hsapMXE24907665	hsap00004837	esophagus	skin	1038.45	20.5405
1726	EPCAM	1.10906e-05	0.938072	0.938061	hsapMXE24875058	hsap00003012	colon	colon	38733.1	23.9267
2448	TRDN	0.000311773	0.9375	0.937188	hsap00004156	hsapMXE24905052	heart	heart	48.8524	817.921
1439	HNRNPM	2.11398e-05	0.935177	0.935156	hsap00002682	hsapMXE24904114	bonemarrow	bonemarrow	39.0578	4049.44
1846	GPCPD1	0.000156252	0.934473	0.934317	hsapMXE24949553	hsap00003224	bonemarrow	bonemarrow	2340.2	102.448
1674	FAM161A	0.00115685	0.934156	0.933	hsap00002933	hsapMXE24970908	testis	testis	44.8727	331.457
1308	C18orf8	0.000751267	0.933794	0.933043	hsapMXE24918199	hsap00002466	bonemarrow	bonemarrow	1171.52	335.126
567	IRF7	0.000456559	0.933291	0.932835	hsap00001118	hsapMXE24868278	bonemarrow	spleen	55.3446	825.924
2876	AMBP	0.00636154	0.933118	0.926756	hsap00004812	hsapMXE24868446	liver	liver	1605.4	111221
211	ATXN7L2	0.00578396	0.931217	0.925433	hsapMXE25003583	hsap00000476	testis	testis	157.84	44.2639
1106	PDXDC1	3.41675e-05	0.931081	0.931047	hsap00002155	hsapMXE24926658	skin	testis	80.4515	4331.02
136	ENO1	0.0101861	0.930053	0.919867	hsap00000332	hsapMXE24867412	heart	kidney	456.914	13187.6
212	GNAI3	6.60881e-05	0.929241	0.929175	hsapMXE24908112	hsap00000477	bonemarrow	bonemarrow	2054.54	13.733
2174	MFSD1	0.000109661	0.928394	0.928285	hsapMXE24835386	hsap00003741	lymphnode	bonemarrow	2427.97	221.597
1047	FANCA	0.00574254	0.928068	0.922325	hsapMXE24760465	hsap00002054	bonemarrow	bonemarrow	678.39	342.008
885	KassiopeiaGeneID761736	0.183625	0.92759	0.743966	hsap00001760	hsapMXE25032535	lymphnode	stomach	3284.21	2370.14
1710	FKBP1B	0.00063997	0.927132	0.926492	hsapMXE24890959	hsap00002978	duodenum	duodenum	550.136	16.1778
1419	MKNK2	4.18889e-05	0.926197	0.926155	hsap00002649	hsapMXE24939689	bonemarrow	bonemarrow	197.795	2831.34
1086	SLC9A3R2	4.15153e-05	0.926094	0.926053	hsap00002119	hsapMXE24807810	stomach	lung	76.4064	4823.27
364	SORBS1	0.00760345	0.922862	0.915258	hsapMXE24781340	hsap00000782	brain	prostate	34.6506	22.4565
1937	COL6A1	0.00101902	0.921017	0.919998	hsap00003355	hsapMXE24870397	prostate	endometrium	5.231	4005.28
1901	FTCD	3.68666e-05	0.920021	0.919985	hsap00003308	hsapMXE25027013	liver	liver	101.274	5751.77
2474	KassiopeiaGeneID761756	0.0106204	0.919914	0.909294	hsap00004185	hsapMXE25033603	heart	brain	35.3586	246.618
1182	COPZ2	0.000273749	0.917224	0.91695	hsapMXE24937713	hsap00002284	adipose	skin	1361.43	41.2697
1235	TAOK1	0.000422923	0.913888	0.913465	hsap00002359	hsapMXE24966519	brain	testis	269.346	265.733
689	ITGA7	0.000555935	0.913005	0.912449	hsap00001347	hsap00001346	adipose	heart	2739.6	63.5501
1579	TTN	0.47036	0.909091	0.438731	hsapMXE24882547	hsap00021901	esophagus	esophagus	7.99569	4.83505
2688	GTF2I	0.0362891	0.907716	0.871427	hsap00004511	hsap00004510	brain	adrenal	579.73	1895.01
1375	SBSN	0.00830461	0.906563	0.898258	hsap00002561	hsapMXE25021608	skin	skin	10615.3	21266.4
2286	PDLIM5	0.0560387	0.90561	0.849571	hsap00003902	hsap00003903	heart		1526.93	NA
572	TNNT3	0.0291139	0.903085	0.873971	hsapMXE24910022	hsapMXE24785546	placenta	esophagus	1351.7	1104.62
484	PPRC1	0.000554092	0.901678	0.901124	hsapMXE24927058	hsap00000968	lymphnode	bonemarrow	306.153	35.1607
517	SYTL2	0.00111028	0.90058	0.89947	hsap00001014	hsapMXE24975400	stomach	stomach	527.032	1194.47
2684	ELN	0.000259024	0.897579	0.89732	hsap00004504	hsapMXE24763321	lung	lung	57.1704	1947.73
782	SLC25A3	0.036637	0.892419	0.855782	hsapMXE24877186	hsapMXE24903621	duodenum	heart	3888.7	2582.61
3057	DLG3	0.0405252	0.889893	0.849368	hsap00005145	hsap00005146	brain	colon	668.109	630.688
63	KassiopeiaGeneID761699	0.0661715	0.889122	0.822951	hsapMXE25031833	hsapMXE25031816	ovary	ovary	18.475	26.9235
602	STX3	0.0162902	0.887983	0.871693	hsap00001190	hsapMXE24843011	kidney	stomach	57.5569	629.799
62	KassiopeiaGeneID761699	0.0985764	0.8821	0.783524	hsapMXE25031850	hsapMXE25031803	skin	ovary	343.878	60.9266
2227	NUP54	0.000865539	0.878136	0.87727	hsap00003803	hsapMXE24938907	bonemarrow	bonemarrow	33.6307	433.524
1679	SLC8A1	0.06995	0.872004	0.802054	hsapMXE24955897	hsapMXE24798568	heart	kidney	796.599	275.595
1044	CHD2	0.000858602	0.871233	0.870374	hsap00002050	hsapMXE24865487	bonemarrow	bonemarrow	28.8846	550.831
1963	UFD1L	0.000165592	0.868794	0.868629	hsap00003411	hsapMXE24781666	bonemarrow	bonemarrow	32.108	1721.55
255	CACNA1E	0.129827	0.85893	0.729103	hsapMXE24859292	hsap00000554	brain	brain	83.2886	11.8531
728	CACNA1C	0.0735221	0.858691	0.785169	hsapMXE24804540	hsapMXE24835205	endometrium	heart	129.843	107.276
207	ABCD3	0.0115302	0.854859	0.843328	hsapMXE24879490	hsap00000465	kidney	heart	1138.98	66.5298
1289	DSC1	0.07016	0.854786	0.784626	hsapMXE24897477	hsap00002438	skin	esophagus	2497.39	1604.18
582	FAR1	0.00747989	0.85458	0.8471	hsap00001154	hsapMXE24971296	bonemarrow	bonemarrow	125.3	687.583
46	MEF2D	0.0136301	0.853935	0.840305	hsapMXE24903724	hsap00000084	bonemarrow	heart	1001.48	70.1209
466	PPIF	0.000273536	0.843815	0.843541	hsapMXE24902334	hsap00000938	adrenal	bonemarrow	3456.13	445.571
1374	PRODH2	0.0531721	0.841327	0.788155	hsapMXE24956631	hsap00002559	kidney	kidney	2189.38	336.757
1131	CPNE2	0.000271016	0.839105	0.838834	hsapMXE25001218	hsap00002192	bonemarrow	bonemarrow	1704.82	15.5464
101	LRP8	0.00335596	0.837363	0.834007	hsap00000235	hsapMXE24894762	bonemarrow	testis	20.6863	407.655
1663	SNRNP200	0.000412267	0.837144	0.836732	hsap00002923	hsapMXE24919181	bonemarrow	bonemarrow	13.0687	547.914
2989	CACNA1B	0.0308591	0.836914	0.806054	hsapMXE24764304	hsap00005054	brain	testis	163.923	25.7712
2727	CALD1	0.000232383	0.834835	0.834603	hsapMXE24976750	hsap00004592	prostate	prostate	5404.23	4700.65
905	TMED10	0.000113689	0.83374	0.833626	hsapMXE24910367	hsap00001797	salivarygland	bonemarrow	5982.87	14.1498
806	FBRSL1	0.404762	0.833333	0.428571	hsapMXE24819622	hsapMXE24819634	bonemarrow	duodenum	15.7601	32.2871
2625	TSC22D4	0.000375626	0.826077	0.825702	hsap00004419	hsapMXE24968595	bonemarrow	brain	130.141	4940.73
2332	ANXA6	0.00023882	0.825716	0.825477	hsapMXE24847997	hsap00003986	adipose	adipose	4190.9	12.1382
1422	TCF3	0.00133416	0.818542	0.817207	hsap00002654	hsapMXE24817226	bonemarrow	bonemarrow	25.3577	780.404
3089	FHL1	8.70349e-05	0.818248	0.818161	hsap00005223	hsapMXE24828281	heart	heart	9045.13	9542.21
2099	SRGAP3	0.0770767	0.816715	0.739638	hsap00003610	hsap00003609	brain	brain	90.0419	495.442
1814	ATG4B	0.000914959	0.811465	0.81055	hsapMXE25014254	hsap00003185	testis	bonemarrow	895.33	165.067
556	USH1C	0.0292089	0.809664	0.780456	hsap00001097	hsap00001096	smallintestine	smallintestine	1927.92	128.105
1664	STARD7	0.000255045	0.802989	0.802734	hsapMXE24950326	hsap00002924	kidney	bonemarrow	2127.56	108.489
1905	PTTG1IP	0.0028342	0.799828	0.796994	hsap00003314	hsapMXE24892231	bonemarrow	stomach	361.123	2866.75
4	RBM34	0.000388672	0.798855	0.798466	hsapMXE24926387	hsap00000006	bonemarrow	duodenum	1282.53	13.3365
91	FUBP1	0.000372154	0.798651	0.798279	hsapMXE24887061	hsap00000222	bonemarrow	bonemarrow	1366.89	400.033
1581	TTN	0.65003	0.796766	0.146735	hsapMXE24882427	hsapMXE24988846	heart	heart	65.9995	11.217
702	ENDOU	0.0565869	0.789135	0.732548	hsap00001390	hsapMXE24839367	esophagus	esophagus	177.848	712.119
429	RAB18	0.000216055	0.786598	0.786382	hsap00000881	hsapMXE24956795	bonemarrow	bonemarrow	14.5116	2094.05
11	LEMD1	0.205478	0.786029	0.580551	hsapMXE24851472	hsap00000013	testis	testis	390.443	15.6737
3005	AIFM1	0.0216945	0.782232	0.760538	hsapMXE24810417	hsap00005074		brain	NA	21.908
524	INTS4	0.00160892	0.782046	0.780437	hsapMXE24978575	hsap00001028	lymphnode	ovary	335.439	45.3027
2424	GRIA1	0.078756	0.772667	0.693911	hsapMXE24799343	hsapMXE24765165	brain	brain	221.686	383.545
1121	PHKB	0.00560113	0.751599	0.745997	hsapMXE24779667	hsapMXE24761758	adrenal	adrenal	746.146	43.2341
1817	KCNQ2	0.0159296	0.75	0.73407	hsap00003189	hsapMXE24893707	brain	brain	28.8243	240.231
2963	DNM1	0.0412362	0.741177	0.699941	hsap00004978	hsapMXE24769669	brain	brain	2010.57	778.536
50	TPM3	0.0749761	0.738183	0.663206	hsapMXE25004163	hsapMXE24999085	bonemarrow	esophagus	11699.3	3799.54
1641	NEB	0.177692	0.731399	0.553708	hsapMXE24830913	hsapMXE24830944	prostate	prostate	87.2898	80.7631
1612	SCN9A	0.133743	0.730729	0.596985	hsapMXE24880291	hsap00002885	testis	smallintestine	88.2603	15.588
1784	GLS	0.0062096	0.726922	0.720712	hsapMXE24925154	hsap00003115	kidney	duodenum	4714.27	15.382
1748	TMEM87B	0.0303512	0.725815	0.695464	hsap00003041	hsapMXE24974529	brain	duodenum	32.0487	591.312
1764	SCN2A	0.201751	0.724197	0.522446	hsapMXE24955670	hsapMXE24783373	brain	brain	386.94	54.8459
319	ACTN2	0.0991126	0.723497	0.624384	hsapMXE24795810	hsap00000701	heart	brain	12272.8	171.478
2612	IMPDH1	0.0465165	0.723359	0.676842	hsapMXE24819236	hsap00004400	spleen	skin	102.785	28.8266
3082	GRIA3	0.0796073	0.722607	0.643	hsapMXE24914156	hsapMXE24765173	brain	brain	303.035	152.899
1580	TTN	0.559214	0.712424	0.15321	hsap00002870	hsapMXE24882463	heart	heart	76.2935	33.1118
521	DLG2	0.139917	0.706166	0.566249	hsap00001022	hsap00001021	brain	brain	136.759	624.644
1788	ADAM23	0.0729841	0.703519	0.630535	hsapMXE24886357	hsap00003119	brain	testis	380.043	15.5874
2808	SLC7A2	0.089616	0.699661	0.610045	hsapMXE24880614	hsapMXE24832245	liver	ovary	767.072	517.438
1533	USP40	0.00421633	0.699285	0.695069	hsapMXE24944935	hsap00002832	testis	salivarygland	200.707	12.5034
2811	SLC39A14	0.12734	0.695922	0.568582	hsapMXE24802951	hsapMXE24931588	duodenum	liver	570.623	769.017
2086	SCN5A	0.166913	0.676138	0.509225	hsapMXE24828712	hsapMXE25019596	heart	heart	18.9559	323.164
1003	CYFIP1	0.0722686	0.674142	0.601873	hsapMXE24921952	hsap00001987	esophagus	duodenum	518.57	195.258
1524	KIF1A	0.0394654	0.667155	0.62769	hsapMXE24892117	hsap00002822	brain	brain	1403.05	60.6025
10	FAIM3	0.333333	0.666667	0.333333	hsapMXE24900458	hsapMXE24900457	spleen	spleen	91.5638	98.6729
1050	C16orf95	0.0309547	0.663119	0.632164	hsapMXE24848528	hsap00002057	testis	testis	838.037	741.636
958	ADPGK	0.0016964	0.662061	0.660364	hsap00001892	hsapMXE24969209	bonemarrow	bonemarrow	263.12	469.421
1153	CMIP	0.0342787	0.656128	0.621849	hsap00002219	hsapMXE25020730	testis	brain	139.201	789.727
1614	SCN3A	0.179113	0.653822	0.474709	hsapMXE24790494	hsapMXE24911145	lymphnode	brain	15.1192	130.7
424	CACNB2	0.207365	0.629777	0.422412	hsap00000872	hsap00000874	adrenal	brain	75.306	168.045
2205	CAMK2D	0.0262359	0.623557	0.597321	hsapMXE24862692	hsap00003779	heart	brain	905.374	342.032
1790	ARPC2	0.000338685	0.623219	0.622881	hsapMXE24902350	hsap00003121	lymphnode	bonemarrow	12814.3	217.565
752	SCN8A	0.257518	0.613542	0.356025	hsap00001483	hsapMXE24842216	brain	testis	108.324	27.9746
435	MAPK8	0.0538942	0.610312	0.556418	hsapMXE24992877	hsapMXE24992889	testis	brain	413.543	391.074
3052	GAGE13	0.324538	0.609917	0.285379	hsapMXE24800789	hsap00005141	testis	testis	503.624	1420.85
501	DMBT1	0.363866	0.589831	0.225965	hsapMXE25036071	hsapMXE25036111	duodenum	duodenum	1684.45	1843.5
939	GPATCH2L	0.0340658	0.587653	0.553587	hsap00001861	hsap00001862	bonemarrow	bonemarrow	437.029	82.3329
2328	ATP10B	0.386889	0.580765	0.193876	hsapMXE24966570	hsap00003982	esophagus	colon	35.2353	403.552
1474	ACTN4	0.0586531	0.570962	0.512309	hsap00002733	hsapMXE24896964	smallintestine	esophagus	599.28	3996.31
646	CHFR	0.100193	0.565939	0.465746	hsap00001267	hsapMXE24944981	duodenum	testis	46.1435	44.7264
1454	CYP4F3	0.412256	0.550548	0.138292	hsapMXE24765518	hsapMXE24852267	bonemarrow	liver	396.606	556.167
460	VCL	0.0795583	0.541943	0.462385	hsap00000930	hsapMXE24882969	prostate	endometrium	756.711	1197.33
2844	VPS13B	0.0574518	0.532649	0.475197	hsap00004762	hsapMXE25000414	ovary	bonemarrow	51.6382	147.247
2680	OGDH	0.0962637	0.528515	0.432251	hsapMXE24876354	hsapMXE24832463	heart	duodenum	1529.67	699.825
2183	PDLIM3	0.0252898	0.525694	0.500404	hsap00003752	hsap00003751	esophagus	esophagus	2063.53	1559.11
1006	RYR3	0.245542	0.525329	0.279787	hsapMXE24779601	hsap00001990	testis	brain	10.1913	19.7051
1097	RBFOX1	0.396495	0.523473	0.126978	hsapMXE24997534	hsapMXE24818756	heart	brain	97.0062	653.558
472	LDB3	0.197686	0.516315	0.318628	hsap00000947	hsap00000948	heart	heart	4259.77	1336.04
959	PKM	0.0784833	0.507467	0.428984	hsapMXE25016595	hsapMXE24877279	heart	bonemarrow	2639.89	4528.82
710	PKP2	0.125556	0.503476	0.377921	hsapMXE24894440	hsap00001409	heart	heart	13.6684	42.0242
2580	EYA4	0.303006	0.496339	0.193333	hsapMXE24890848	hsapMXE25006401	kidney	prostate	57.229	61.4418
1246	MAPT	0.0554057	0.492266	0.43686	hsapMXE24938750	hsap00002379	brain	brain	2247.83	782.288
2781	FGFR1	0.0148977	0.487298	0.4724	hsap00004665	hsapMXE24840768	salivarygland	ovary	86.4822	1022.19
860	SUGT1	0.00481808	0.487266	0.482448	hsapMXE24810531	hsap00001689	adrenal	bonemarrow	318.398	12.0797
2997	CT45A4	0.378409	0.481291	0.102882	hsapMXE25038264	hsapMXE25000471	testis	testis	47.6561	66.4774
2128	CACNA1D	0.165546	0.479952	0.314405	hsapMXE24764592	hsapMXE24803242	adrenal	adrenal	56.842	32.549
215	CEPT1	0.0489293	0.473415	0.424486	hsapMXE24771263	hsap00000482	spleen	duodenum	727.605	108.3
544	PHF21A	0.0292224	0.465414	0.436191	hsap00001074	hsap00001073	bonemarrow	bonemarrow	277.918	289.461
2498	HLADRB1	0.0196824	0.461853	0.442171	hsapMXE25038225	hsap00004214	lymphnode	spleen	18890.8	1328.84
2901	TPM2	0.0888175	0.447867	0.35905	hsapMXE25029012	hsapMXE24882256	prostate	esophagus	19215.2	4980.43
1665	ANKRD36C	0.0602323	0.436295	0.376063	hsapMXE25031197	hsapMXE25029743	bonemarrow	testis	21.0336	174.905
2238	ATP8A1	0.173089	0.428255	0.255167	hsapMXE24797285	hsapMXE24905410	thyroid	brain	341.251	419.769
2342	ACSL6	0.296859	0.425251	0.128391	hsapMXE24859147	hsapMXE24859103	testis	brain	439.317	304.107
1861	SNAP25	0.180073	0.424173	0.2441	hsapMXE24986773	hsapMXE24880942	brain	brain	9671.45	4908.14
2301	GRIA2	0.339492	0.416814	0.077322	hsapMXE24765161	hsapMXE24792244	brain	brain	998.282	949.601
1620	NEB	0.387756	0.416456	0.0287006	hsap00002899	hsapMXE24894041	prostate	prostate	67.7738	68.4249
333	FGFR2	0.398301	0.414972	0.0166704	hsap00000719	hsapMXE24822432	skin	brain	593.665	286.322
1195	CACNB1	0.335083	0.412501	0.0774177	hsap00002303	hsap00002302	esophagus	brain	97.7872	1532.73
1392	CACNA1A	0.398151	0.412492	0.0143412	hsapMXE24800982	hsapMXE24801056	brain	brain	46.2668	109.373
2258	FGFR3	0.325655	0.403182	0.0775264	hsapMXE24760557	hsapMXE24829695		skin	NA	1295.06
2215	COL25A1	0.256045	0.40082	0.144775	hsapMXE25022008	hsap00028913	testis	adipose	247.032	50.2465
2048	ABI3BP	0.0621066	0.379903	0.317797	hsap00003543	hsapMXE24932154	lung	ovary	308.585	1088.18
2730	MGAM	0.301284	0.355939	0.0546552	hsap00004596	hsapMXE24895098	smallintestine	smallintestine	1332.76	1251.99
2092	NGLY1	0.0218562	0.355412	0.333556	hsap00003600	hsap00003599	bonemarrow	testis	265.986	538.575
2731	MGAM	0.220174	0.354518	0.134345	hsapMXE24895065	hsap00004597	smallintestine	smallintestine	1191.07	686.347
792	TCTN1	0.0268495	0.349634	0.322785	hsap00001569	hsap00001570	testis	testis	434.109	53.1133
1852	SIRPB1	0.167038	0.349166	0.182128	hsap00003229	hsapMXE24792355	brain	bonemarrow	143.229	176.185
1435	PNPLA6	0.0067849	0.347946	0.341161	hsapMXE24833219	hsap00002674	lung	spleen	555.269	64.1849
116	CSMD2	0.30288	0.340635	0.0377552	hsap00000275	hsap00000274	brain	brain	14.7624	13.8262
1445	DNM2	0.147227	0.33098	0.183753	hsapMXE24769711	hsapMXE24769697	bonemarrow	stomach	719.204	1523.21
1144	HP	0.260082	0.329652	0.0695696	hsapMXE24800514	hsapMXE24955635	liver	liver	107269	157992
1021	TPM1	0.24869	0.328456	0.0797664	hsapMXE24775504	hsapMXE24762222	heart	colon	105394	3277.35
938	IFT43	0.00453513	0.32535	0.320815	hsap00001859	hsap00001860	smallintestine	testis	22.9041	752.441
1322	KIAA1468	0.228944	0.311738	0.082794	hsapMXE24954034	hsap00002482	skin	brain	531.216	255.531
1667	ANKRD36C	0.125245	0.303434	0.178189	hsapMXE25031259	hsapMXE25031241	testis	bonemarrow	108.216	129.928
306	OBSCN	0.211695	0.30207	0.0903749	hsap00000655	hsapMXE24793852	heart	heart	44.253	25.898
1126	GNAO1	0.135203	0.300698	0.165495	hsapMXE24955600	hsapMXE24992020	brain	brain	1511.89	505.314
1666	ANKRD36C	0.180838	0.298651	0.117813	hsapMXE25031287	hsapMXE25031265	bonemarrow	bonemarrow	36.7901	77.2011
2975	COL5A1	0.0828884	0.287555	0.204666	hsap00004999	hsapMXE24759481	endometrium	placenta	622.159	1875.27
2204	CAMK2D	0.00744416	0.282906	0.275462	hsap00003778	hsapMXE24862674	brain	heart	50.2242	1166.78
2047	ABI3BP	0.131224	0.27572	0.144496	hsapMXE24932150	hsapMXE24932134	lung	lung	247.54	344.287
226	FCGR1A	0.0801325	0.272117	0.191985	hsapMXE24763759	hsap00000502	appendix	appendix	238.548	72.353
2006	DLG1	0.0884111	0.269253	0.180842	hsap00003489	hsap00003488		brain	NA	1009.43
1201	FLOT2	0.0421263	0.258726	0.2166	hsap00002310	hsapMXE24893462	kidney	spleen	183.061	1175.41
1192	IKZF3	0.14766	0.253928	0.106267	hsap00002299	hsapMXE25018649	lymphnode	lymphnode	232.827	214.955
2318	PDLIM7	0.234464	0.250254	0.0157901	hsap00003969	hsap00003968	endometrium	prostate	404.228	4540.44
351	KCNIP2	0.0764524	0.249916	0.173464	hsapMXE25009216	hsap00000755	adipose	adipose	4687.55	3646.45
1165	ACOX1	0.0943173	0.246843	0.152525	hsapMXE24913687	hsapMXE24845476	liver	duodenum	374.005	453.75
2476	COL21A1	0.229564	0.245023	0.0154585	hsap00031855	hsap00031854	placenta	placenta	206.939	175.847
2369	PPAP2A	0.0370232	0.24451	0.207487	hsap00004021	hsapMXE24885711	prostate		284.42	NA
2466	COL12A1	0.100669	0.239099	0.13843	hsap00004179	hsapMXE24982339	endometrium	endometrium	448.069	687.062
59	KassiopeiaGeneID761699	0.11519	0.235934	0.120745	hsap00000101	hsapMXE25031792	testis	appendix	33.8657	36.6546
2224	MAPK10	0.0896224	0.23534	0.145718	hsapMXE24877855	hsap00003799	brain	prostate	1254.7	172.965
2540	MAPK14	0.0691002	0.229352	0.160251	hsapMXE24865782	hsapMXE24992758	bonemarrow	bonemarrow	415.229	1477.74
1415	PTPRS	0.197908	0.228294	0.0303858	hsapMXE24987630	hsap00002643	adipose	adipose	518.14	314.363
2870	DENND1A	0.0369815	0.22016	0.183178	hsapMXE24955113	hsap00004801	bonemarrow	bonemarrow	647.078	87.0858
499	DMBT1	0.192935	0.214477	0.0215419	hsap00000992	hsapMXE25036180	duodenum	duodenum	7189.65	5480.42
2340	H2AFY	0.143497	0.208351	0.064854	hsapMXE24896812	hsapMXE24991601	bonemarrow	bonemarrow	4845.68	1384.92
1789	MAP2	0.0608641	0.205648	0.144784	hsapMXE24875103	hsap00003120	brain	skin	2580.86	187.746
2108	UBE2E2	0.0592795	0.20185	0.142571	hsapMXE25000777	hsap00003626	lymphnode	brain	1335.39	415.515
1384	MEF2B	0.0755082	0.201515	0.126006	hsapMXE24903717	hsap00002573	lymphnode	lymphnode	390.876	226.297
825	DIS3	0.0874579	0.178938	0.0914798	hsap00001637	hsap00001636	adipose	testis	123.869	162.107
370	IDE	0.0179011	0.164118	0.146216	hsapMXE24897660	hsap00000789	skin	skin	479.688	60.3448
715	CSDA	0.036629	0.157732	0.121103	hsap00001412	hsapMXE24824559	testis	skin	4489.14	7863.63
2341	P4HA2	0.0613437	0.154679	0.0933355	hsapMXE24775334	hsapMXE24891348	kidney	kidney	687.967	261.134
526	RAB6A	0.0972696	0.150771	0.0535016	hsapMXE24879545	hsapMXE25022637	kidney	brain	854.789	1989.66
1451	MRI1	0.07385	0.147795	0.0739446	hsap00002697	hsap00002698	spleen	kidney	349.553	177.993
1051	MTHFSD	0.119654	0.122671	0.0030171	hsapMXE24827984	hsapMXE24827982	testis	testis	104.545	114.47
2491	WDR46	0.0855435	0.113988	0.0284445	hsap00004209	hsapMXE24830005	stomach	lymphnode	630.729	638.245
1906	U2AF1	0.0380946	0.110936	0.0728419	hsapMXE24777768	hsapMXE24910031	bonemarrow	bonemarrow	2318.1	5256.35
1424	TCF3	0.0434016	0.108795	0.0653936	hsapMXE24881814	hsapMXE24817234	testis	lymphnode	523.236	564.166
2723	CALU	0.0336984	0.106617	0.0729181	hsapMXE24853702	hsapMXE24853701	appendix	heart	255.605	964.392
383	P4HA1	0.0704805	0.0798951	0.00941457	hsapMXE24775321	hsapMXE24819317	liver	placenta	456.64	606.686
1809	CAPN10	0.0493934	0.0775261	0.0281326	hsapMXE24961198	hsap00003166	spleen	spleen	203.196	178.453
3009	CHRDL1	0.05108	0.0568656	0.00578557	hsapMXE24821716	hsap00005078	adipose	adipose	1835.32	1933.63
2011	BCL6	0.0131557	0.0390323	0.0258767	hsap00003495	hsapMXE24814490	bonemarrow	bonemarrow	977.906	1495.08
670	DCN	0.0129683	0.0213891	0.0084208	hsapMXE24989871	hsap00001299	ovary	ovary	43303.1	51641.3

## Sheet: Embryonic GINI
CLUSTER_ID	GENE_SYMBOL	Minimal Gini index of cluster	Maximal Gini index of cluster	diff_gini_protein_embryonic	min_gini_mxe_protein_embryonic	max_gini_mxe_protein_embryonic	min_gini_group_protein_embryonic	max_gini_group_protein_embryonic	min_gini_value_protein_embryonic	max_gini_value_protein_embryonic
107	EIF2B3	0.000101309	0.888889	0.888788	hsap00000244	hsapMXE24834365	late.blastocyst	morulae	1278.21	71.3709
1027	MAP2K5	0.000141723	0.888889	0.888747	hsap00002021	hsapMXE24877934	hESC.passage	4.cell	193.531	4.72969
780	METAP2	5.04423e-06	0.888889	0.888884	hsap00001547	hsapMXE24910421	2.cell	8.cell	10859.1	91.149
1065	NETO2	0.000278989	0.888889	0.88861	hsap00002079	hsapMXE24943992	oocyte	zygote	2069.53	91.3734
484	PPRC1	4.01354e-05	0.888889	0.888849	hsapMXE24927058	hsap00000968	8.cell	zygote	398.692	1276.87
2663	WIPI2	4.75088e-05	0.888889	0.888841	hsap00004476	hsapMXE24780523	morulae	morulae	2019.47	16.3468
626	YAP1	5.54897e-05	0.888889	0.888833	hsap00001222	hsapMXE24809274	morulae	8.cell	746.027	0.433353
536	BSCL2	0.00194546	0.882547	0.880601	hsapMXE24810118	hsap00001052	hESC.passage	4.cell	60.1603	1071.82
2568	ANKRD6	7.53336e-05	0.875	0.874925	hsapMXE24864532	hsap00004345	zygote	4.cell	311.602	457.918
1047	FANCA	0.00921053	0.875	0.865789	hsapMXE24760465	hsap00002054	late.blastocyst	morulae	35.2945	244.341
803	HIP1R	8.68142e-05	0.875	0.874913	hsapMXE24887482	hsap00001585	8.cell	4.cell	52.9447	209.628
46	MEF2D	0.0337664	0.875	0.841234	hsapMXE24903724	hsap00000084	8.cell	4.cell	51.7625	49.8456
2120	TCTA	0.000202813	0.875	0.874797	hsap00003642	hsapMXE24959185	morulae	morulae	615.167	160.515
517	SYTL2	0.0800543	0.872671	0.792617	hsap00001014	hsapMXE24975400	4.cell	4.cell	329.755	54.0418
50	TPM3	0.00246447	0.869824	0.86736	hsapMXE25004163	hsapMXE24999085	8.cell	8.cell	116.126	12467.1
2324	SLIT3	0.087841	0.857143	0.769302	hsapMXE24880715	hsap00003979	oocyte	4.cell	1.80163	1533.59
2339	SPOCK1	0.010327	0.857143	0.846816	hsapMXE24894660	hsap00003998	morulae	zygote	221.957	89.1938
2340	H2AFY	0.0338009	0.84065	0.806849	hsapMXE24896812	hsapMXE24991601	late.blastocyst	late.blastocyst	117.692	2225.6
2628	BAIAP2L1	0.000968892	0.835865	0.834896	hsap00004424	hsapMXE24947741	zygote	morulae	785.476	11589.6
878	CARKD	0.00270638	0.834531	0.831825	hsapMXE24864845	hsap00001748	zygote	4.cell	2.88773	415.317
3089	FHL1	0.000162665	0.833333	0.833171	hsap00005223	hsapMXE24828281	hESC.passage	ES.p0	151.987	254.038
1825	SLC13A3	0.000724008	0.833333	0.832609	hsap00003198	hsapMXE24847363	4.cell	4.cell	70.2331	28.3354
1275	CCBE1	0.0284517	0.831022	0.80257	hsapMXE24989606	hsap00002417	4.cell	4.cell	6.30038	521.092
2870	DENND1A	0.0006317	0.821469	0.820837	hsapMXE24955113	hsap00004801	zygote	oocyte	2.82048	1230.66
2173	RSRC1	0.000170225	0.804659	0.804489	hsap00003740	hsapMXE24938508	zygote	2.cell	1311.81	0.510667
2048	ABI3BP	0.00209699	0.8	0.797903	hsap00003543	hsapMXE24932154	zygote	4.cell	81.0386	3.55196
737	PDE3A	0.0235294	0.8	0.776471	hsapMXE24765625	hsap00001454	4.cell	oocyte	1505.3	82.9442
1265	TSEN54	0.000667223	0.8	0.799333	hsap00002406	hsapMXE25027785	morulae	hESC.passage	427.646	71.2722
2263	STK32B	5.55266e-05	0.788678	0.788622	hsapMXE24946490	hsap00003852	2.cell	8.cell	0.84634	3811.65
923	PSMC6	3.92224e-05	0.786949	0.78691	hsap00001840	hsapMXE24878337	ES.p0	hESC.passage	4318.97	157.929
2355	CHD1	4.26381e-05	0.785502	0.785459	hsapMXE24865461	hsap00004007	zygote	8.cell	608.678	1080.42
3051	PQBP1	7.66631e-05	0.78161	0.781534	hsapMXE24835625	hsap00005140	morulae	morulae	7621.13	7407.89
792	TCTN1	0.134107	0.766373	0.632266	hsap00001569	hsap00001570	zygote	ES.p0	17.4509	600.876
2811	SLC39A14	0.045705	0.76119	0.715485	hsapMXE24802951	hsapMXE24931588	late.blastocyst	zygote	2.43048	140.89
582	FAR1	0.0148329	0.756529	0.741696	hsap00001154	hsapMXE24971296	8.cell	8.cell	515.244	14.428
1900	LSS	0.000833348	0.750073	0.74924	hsapMXE24766478	hsap00003307	8.cell	4.cell	36.5918	131.681
2011	BCL6	0.0304553	0.75	0.719545	hsap00003495	hsapMXE24814490	hESC.passage	hESC.passage	15.7552	7.19269
1153	CMIP	0.00282086	0.737654	0.734833	hsap00002219	hsapMXE25020730	zygote	hESC.passage	96.9861	8.95409
2876	AMBP	0.00246724	0.723494	0.721027	hsap00004812	hsapMXE24868446	8.cell	oocyte	734.236	10.4453
3044	GLRA2	0.0284252	0.717188	0.688763	hsapMXE24799696	hsapMXE24799687	4.cell	zygote	90.6593	15.6786
2318	PDLIM7	0.0771596	0.708245	0.631085	hsap00003969	hsap00003968	hESC.passage	hESC.passage	130.147	494.793
1762	PSMD14	0.000149002	0.693419	0.69327	hsapMXE24902848	hsap00003060	late.blastocyst	ES.p0	10.1839	3972.63
857	DNAJC15	9.03353e-05	0.671672	0.671581	hsapMXE24917743	hsap00001684	morulae	morulae	230.613	108337
2147	ARGFX	0.063645	0.666667	0.603022	hsapMXE24773819	hsapMXE24773826	morulae	morulae	24.3495	75.746
1665	ANKRD36C	0.00609076	0.664866	0.658775	hsapMXE25031197	hsapMXE25029743	morulae	hESC.passage	166.562	2.88148
1396	DNMT1	0.000438635	0.663984	0.663545	hsapMXE24810256	hsap00002589	2.cell	2.cell	77.832	80627.8
782	SLC25A3	0.00580168	0.658785	0.652984	hsapMXE24877186	hsapMXE24903621	morulae	hESC.passage	502.794	16680.6
333	FGFR2	0.0472914	0.650114	0.602823	hsap00000719	hsapMXE24822432	ES.p0	hESC.passage	86.4584	4.65205
544	PHF21A	0.0399592	0.615548	0.575589	hsap00001074	hsap00001073	4.cell	hESC.passage	401.51	148.995
2341	P4HA2	0.0573667	0.595223	0.537856	hsapMXE24775334	hsapMXE24891348	late.blastocyst	morulae	84.5368	163.6
2153	CHCHD6	0.00601079	0.579196	0.573185	hsap00003687	hsapMXE24971689	ES.p0	ES.p0	1273.75	10.2674
167	PADI6	0.000626309	0.578169	0.577542	hsapMXE25028162	hsapMXE24916836	zygote	4.cell	20.6349	1096.23
1380	SLC7A9	0.000492724	0.575796	0.575304	hsap00002566	hsapMXE24800696	oocyte	oocyte	1652.49	1.15709
2128	CACNA1D	0.0103755	0.575288	0.564913	hsapMXE24764592	hsapMXE24803242	oocyte	4.cell	1014.21	31.4021
388	CTNNA3	0.0877053	0.574444	0.486739	hsap00000816	hsapMXE24801476	4.cell	2.cell	28.598	1.546
2580	EYA4	0.404762	0.566667	0.161905	hsapMXE24890848	hsapMXE25006401	morulae	zygote	2.65491	11.2511
1050	C16orf95	0.0597853	0.565286	0.505501	hsapMXE24848528	hsap00002057	4.cell	hESC.passage	26.9652	160.588
1790	ARPC2	0.00174541	0.547126	0.54538	hsapMXE24902350	hsap00003121	8.cell	late.blastocyst	88.3044	22395.9
939	GPATCH2L	0.0442611	0.515764	0.471503	hsap00001861	hsap00001862	8.cell	8.cell	170.495	771.294
2901	TPM2	0.27534	0.483454	0.208113	hsapMXE25029012	hsapMXE24882256	hESC.passage	hESC.passage	7607.15	3096.81
2369	PPAP2A	0.0744907	0.475332	0.400841	hsap00004021	hsapMXE24885711		ES.p0	NA	209.652
1667	ANKRD36C	0.230307	0.471079	0.240771	hsapMXE25031259	hsapMXE25031241	hESC.passage	hESC.passage	197.964	102.295
959	PKM	0.141722	0.459801	0.318078	hsapMXE25016595	hsapMXE24877279	ES.p0	4.cell	796.301	55.2561
133	PRAMEF5	0.276443	0.444021	0.167579	hsapMXE24774115	hsap00000329	8.cell	8.cell	2393.75	314.459
370	IDE	0.0171746	0.442451	0.425277	hsapMXE24897660	hsap00000789	zygote	zygote	32.5937	397.876
2006	DLG1	0.35245	0.42775	0.0752992	hsap00003489	hsap00003488	zygote		409.846	NA
2997	CT45A4	0.153523	0.423241	0.269718	hsapMXE25038264	hsapMXE25000471	8.cell	8.cell	49.9267	44.9223
752	SCN8A	0.221485	0.420209	0.198724	hsap00001483	hsapMXE24842216	8.cell	oocyte	14.1526	22.6949
860	SUGT1	0.00348384	0.417892	0.414408	hsapMXE24810531	hsap00001689	hESC.passage	oocyte	26.7503	4331.82
2844	VPS13B	0.0356672	0.417279	0.381612	hsap00004762	hsapMXE25000414	morulae	morulae	928.31	215.775
925	PSMA3	0.000149993	0.413313	0.413163	hsap00001842	hsapMXE24878296	ES.p0	ES.p0	16496.9	27.8992
435	MAPK8	0.0332959	0.39966	0.366364	hsapMXE24992877	hsapMXE24992889	8.cell	4.cell	17.6558	282.529
1322	KIAA1468	0.056451	0.38793	0.331479	hsapMXE24954034	hsap00002482	ES.p0	hESC.passage	224.471	10.6771
1424	TCF3	0.0546033	0.387788	0.333185	hsapMXE24881814	hsapMXE24817234	ES.p0	ES.p0	279.845	1573.26
1051	MTHFSD	0.228565	0.370341	0.141776	hsapMXE24827984	hsapMXE24827982	oocyte	oocyte	37.9481	43.9037
1788	ADAM23	0.265987	0.36435	0.098363	hsapMXE24886357	hsap00003119	zygote	hESC.passage	17.8955	69.0679
2723	CALU	0.0614599	0.336559	0.275099	hsapMXE24853702	hsapMXE24853701	8.cell	8.cell	1601.57	403.802
767	TSFM	0.295101	0.328569	0.033468	hsapMXE24839891	hsap00001523	8.cell	8.cell	3.65771	62.7798
1097	RBFOX1	0.0209015	0.326597	0.305695	hsapMXE24997534	hsapMXE24818756	4.cell	zygote	245.168	17.3699
1165	ACOX1	0.250456	0.316634	0.066178	hsapMXE24913687	hsapMXE24845476	hESC.passage	late.blastocyst	30.2649	69.7059
2540	MAPK14	0.179111	0.316245	0.137134	hsapMXE24865782	hsapMXE24992758	late.blastocyst	late.blastocyst	451.162	267.426
383	P4HA1	0.275359	0.291909	0.0165497	hsapMXE24775321	hsapMXE24819317	morulae	4.cell	386.834	141.141
2183	PDLIM3	0.0881773	0.28491	0.196732	hsap00003752	hsap00003751	oocyte	ES.p0	280.344	219.902
1021	TPM1	0.124194	0.284471	0.160277	hsapMXE24775504	hsapMXE24762222	hESC.passage	hESC.passage	13770.6	3249.01
2092	NGLY1	0.0539431	0.249919	0.195976	hsap00003600	hsap00003599	ES.p0	ES.p0	471.853	469.98
1415	PTPRS	0.202237	0.236282	0.034045	hsapMXE24987630	hsap00002643	hESC.passage	hESC.passage	8.42292	6.10012
1768	MYO3B	0.218182	0.226415	0.00823328	hsap00003066	hsapMXE24838816	oocyte	oocyte	12.4634	6.60001
2238	ATP8A1	0.117876	0.223144	0.105268	hsapMXE24797285	hsapMXE24905410	4.cell	8.cell	138.517	44.0456
3052	GAGE13	0.15942	0.220211	0.0607908	hsapMXE24800789	hsap00005141	late.blastocyst	late.blastocyst	1040.5	543.653
2108	UBE2E2	0.0506191	0.215263	0.164644	hsapMXE25000777	hsap00003626	ES.p0	hESC.passage	761.901	105.562
1809	CAPN10	0.0399563	0.200333	0.160377	hsapMXE24961198	hsap00003166	oocyte	oocyte	60.2246	223.708
1906	U2AF1	0.0647303	0.131376	0.066646	hsapMXE24777768	hsapMXE24910031	8.cell	hESC.passage	2743.97	934.092
2491	WDR46	0.105125	0.128755	0.0236307	hsap00004209	hsapMXE24830005	8.cell	morulae	409.067	416.359
526	RAB6A	0.0700266	0.116607	0.0465808	hsapMXE24879545	hsapMXE25022637	8.cell	8.cell	2475.73	1434.63
715	CSDA	0.0151828	0.0946625	0.0794797	hsap00001412	hsapMXE24824559	hESC.passage	hESC.passage	6654.39	3200.3
351	KCNIP2	0	0	0	hsapMXE25009216	hsap00000755	morulae	morulae	127.284	406.596

## Sheet: ENCODE_GINI
CLUSTER_ID	GENE_SYMBOL	Minimal Gini index of cluster	Maximal Gini index of cluster	diff_gini_protein_encode	min_gini_mxe_protein_encode	max_gini_mxe_protein_encode	min_gini_group_protein_encode	max_gini_group_protein_encode	min_gini_value_protein_encode	max_gini_value_protein_encode
618	RELT	0.000295033	0.916667	0.916372	hsapMXE24974637	hsap00001214	blood_B.lymphocyte	blood_B.lymphocyte	24.8929	239.78
2628	BAIAP2L1	8.43222e-05	0.916667	0.916582	hsap00004424	hsapMXE24947741	HeLa	blood_B.lymphocyte	472.31	19468.6
1188	BRCA1	0.000910295	0.916667	0.915756	hsap00002293	hsapMXE24913745	blood_lymphoblast	HeLa	568.043	11.1741
977	COPS2	7.70114e-05	0.916667	0.91659	hsapMXE24821530	hsap00001921	Keratinocytes	HeLa	19.1669	1550.35
1234	ERAL1	2.25475e-05	0.916667	0.916644	hsapMXE24902105	hsap00002358	blood_B.lymphocyte	blood_lymphoblast	14.6052	1941.8
1710	FKBP1B	0.00153033	0.916667	0.915136	hsapMXE24890959	hsap00002978	liver_carcinoma	stem_cells_hESC	15.8816	660.042
2121	GNAI2	0.000765721	0.916667	0.915901	hsapMXE24873027	hsapMXE24873037	blood_B.lymphocyte	HeLa	17.5067	16.6869
597	HSD17B12	0.000424579	0.916667	0.916242	hsapMXE24935962	hsap00001180	Keratinocytes	Keratinocytes	15.9014	2406.29
689	ITGA7	1.4359e-05	0.916667	0.916652	hsap00001347	hsap00001346	skeletal_muscle_myoblasts	skeletal_muscle_myoblasts	27.0238	1504.34
2174	MFSD1	0.00015159	0.916667	0.916515	hsapMXE24835386	hsap00003741	blood_B.lymphocyte	lung_fibroblast	17.8405	654.802
1884	NPEPL1	5.76121e-05	0.916667	0.916609	hsap00003272	hsapMXE24858949	breast_cancer	blood_B.lymphocyte	1566.25	26.6998
2202	NUDT6	0.000944044	0.916667	0.915723	hsapMXE24912291	hsap00003777	stem_cells_hESC	stem_cells_hESC	200.183	279.985
1081	RAB40C	0.000205392	0.916667	0.916461	hsapMXE24839733	hsap00002115	blood_B.lymphocyte	breast_cancer	20.6453	324.244
610	SCYL1	4.69243e-05	0.916667	0.91662	hsap00001200	hsapMXE24785883	blood_lymphoblast	blood_B.lymphocyte	1311.47	29.7384
606	SLC3A2	0.0305225	0.916667	0.886144	hsapMXE24875349	hsapMXE24875352	colorectal_carcinoma	stem_cells_hESC	32.1478	519.258
514	TMEM123	4.28455e-06	0.916667	0.916662	hsapMXE24979512	hsap00001011	Keratinocytes	liver_carcinoma	24.0775	9973.5
467	TSPAN14	9.09482e-05	0.916667	0.916576	hsapMXE24968568	hsap00000939	Keratinocytes	umbilical_cord	11.246	1262.07
2159	UBA5	6.36618e-05	0.916667	0.916603	hsapMXE24964670	hsap00003720	blood_B.lymphocyte	blood_B.lymphocyte	68.4556	668.062
2643	VOPP1	0.000128619	0.916667	0.916538	hsap00004446	hsapMXE24968312	blood_B.lymphocyte	blood_B.lymphocyte	421.215	13.9343
417	WDR37	0.000273877	0.916667	0.916393	hsapMXE24919237	hsap00000860	Keratinocytes	breast_cancer	18.9961	218.003
2663	WIPI2	6.27209e-05	0.916667	0.916604	hsap00004476	hsapMXE24780523	blood_B.lymphocyte	Keratinocytes	490.639	26.5869
2747	ZC3H3	0.000503221	0.916667	0.916163	hsap00004626	hsapMXE24927825	colorectal_carcinoma	blood_B.lymphocyte	526.24	12.6964
564	ZNF195	0.000112021	0.916667	0.916555	hsap00001115	hsapMXE24864718	blood_lymphoblast	stem_cells_hESC	154.043	30.8014
1114	IL21R	2.71397e-05	0.909091	0.909064	hsapMXE25014996	hsap00002163	blood_B.lymphocyte	blood_B.lymphocyte	20.0141	882.789
567	IRF7	6.26139e-05	0.909091	0.909028	hsap00001118	hsapMXE24868278	blood_B.lymphocyte	blood_B.lymphocyte	1348.02	29.626
565	OSBPL5	0.000222217	0.909091	0.908869	hsapMXE24954554	hsap00001116	colorectal_carcinoma	HeLa	18.3376	420.487
1825	SLC13A3	0.000334418	0.909091	0.908756	hsap00003198	hsapMXE24847363	liver_carcinoma	liver_carcinoma	531.601	64.1741
1093	MGRN1	0.00193051	0.908849	0.906919	hsapMXE24929784	hsap00002137	blood_B.lymphocyte	blood_B.lymphocyte	27.0355	454.826
1395	ECSIT	0.000354504	0.90569	0.905336	hsap00002588	hsapMXE24819034	stem_cells_hESC	blood_B.lymphocyte	750.079	14.8046
1937	COL6A1	0.00049977	0.904641	0.904141	hsap00003355	hsapMXE24870397	lung_fibroblast	lung_fibroblast	10199.2	31.4109
1493	AP2A1	0.0260752	0.904177	0.878102	hsapMXE24919872	hsap00002768	stem_cells_hESC	stem_cells_hESC	13.7497	36.1914
2857	EXD3	0.00347778	0.900407	0.896929	hsap00004788	hsapMXE24941672	colorectal_carcinoma	blood_B.lymphocyte	212.589	25.7154
874	COL4A2	0.0107586	0.9	0.889241	hsapMXE24870103	hsap00001731	Keratinocytes	umbilical_cord	13.4959	2375.19
69	DENND2C	0.000588847	0.9	0.899411	hsap00000113	hsapMXE25021114	Keratinocytes	Keratinocytes	352.027	46.8193
1927	PDE9A	9.61641e-05	0.9	0.899904	hsapMXE24766908	hsap00003344	stem_cells_hESC	colorectal_carcinoma	10.7911	356.045
889	SLC25A29	0.00140012	0.897475	0.896075	hsapMXE24782559	hsapMXE24782557	stem_cells_hESC	stem_cells_hESC	325.118	279.62
691	ITGA5	0.000392708	0.893566	0.893174	hsapMXE24873608	hsap00001350	HeLa	umbilical_cord	17.9294	8469.77
2876	AMBP	0.00112886	0.888889	0.88776	hsap00004812	hsapMXE24868446	liver_carcinoma	liver_carcinoma	34380.7	683.259
923	PSMC6	0.000188626	0.883306	0.883117	hsap00001840	hsapMXE24878337	breast_cancer	Keratinocytes	1843.54	101.977
2122	HEMK1	0.00101818	0.883253	0.882235	hsap00003644	hsapMXE24936129	colorectal_carcinoma	blood_B.lymphocyte	361.251	26.8543
1354	DMPK	0.000130468	0.881439	0.881308	hsap00002534	hsapMXE24893019	skeletal_muscle_myotubes	colorectal_carcinoma	1167.26	34.1353
96	TM2D1	0.000202431	0.878876	0.878674	hsapMXE24970428	hsap00000227	Keratinocytes	Keratinocytes	13.4928	475.285
2201	MFSD8	0.000942825	0.876761	0.875818	hsapMXE25001549	hsap00003776	Keratinocytes	blood_B.lymphocyte	20.1574	98.8333
1375	SBSN	0.00115549	0.875	0.873845	hsap00002561	hsapMXE25021608	Keratinocytes	Keratinocytes	10655.2	3818.35
2364	SREK1IP1	0.000538116	0.874462	0.873924	hsapMXE25011267	hsap00004016	Keratinocytes	Keratinocytes	10.7746	571.173
1049	CYBA	4.15575e-05	0.867176	0.867135	hsap00002056	hsapMXE24759829	blood_B.lymphocyte	blood_B.lymphocyte	6224.84	172.512
1439	HNRNPM	3.25692e-05	0.86623	0.866198	hsap00002682	hsapMXE24904114	stem_cells_hESC	blood_B.lymphocyte	6181.88	14.2376
2	CEP170	0.000256594	0.864758	0.864502	hsap00000004	hsapMXE24924185	umbilical_cord	HeLa	464.005	13.6496
348	SH3PXD2A	0.00725934	0.861276	0.854017	hsap00000752	hsapMXE24922154	blood_lymphoblast	Keratinocytes	102.237	10.8066
780	METAP2	1.96875e-05	0.860867	0.860847	hsap00001547	hsapMXE24910421	HeLa	blood_B.lymphocyte	3089.43	18.9926
4	RBM34	0.000249637	0.858935	0.858685	hsapMXE24926387	hsap00000006	blood_B.lymphocyte	blood_lymphoblast	17.6629	1273.69
2015	IGF2BP2	5.00102e-05	0.858082	0.858032	hsap00003500	hsapMXE24908446	colorectal_carcinoma	stem_cells_hESC	1903.35	16.3545
2300	KIAA0922	0.0182371	0.857143	0.838906	hsapMXE24813665	hsapMXE24813668	blood_B.lymphocyte	blood_B.lymphocyte	16.3243	18.2239
235	RUSC1	5.45501e-05	0.855544	0.855489	hsap00000518	hsapMXE24920487	breast_cancer	HeLa	1080.36	40.9609
925	PSMA3	8.03999e-05	0.854171	0.854091	hsap00001842	hsapMXE24878296	breast_cancer	blood_B.lymphocyte	2836.77	11.8791
3051	PQBP1	0.000485509	0.852317	0.851831	hsapMXE24835625	hsap00005140	blood_lymphoblast	blood_lymphoblast	3807.28	2638.49
1289	DSC1	0.0606118	0.848646	0.788034	hsapMXE24897477	hsap00002438	Keratinocytes	Keratinocytes	1049.6	2945.02
1121	PHKB	0.00534645	0.847675	0.842329	hsapMXE24779667	hsapMXE24761758	liver_carcinoma	blood_lymphoblast	18.1837	430.466
3089	FHL1	0.000138306	0.847271	0.847133	hsap00005223	hsapMXE24828281	lung_fibroblast	lung_fibroblast	922.831	772.605
2039	IQCB1	0.000818572	0.845371	0.844552	hsapMXE24776139	hsap00003533	blood_B.lymphocyte	blood_lymphoblast	17.6336	559.185
211	ATXN7L2	0.0049113	0.844644	0.839732	hsapMXE25003583	hsap00000476	HeLa	HeLa	53.4174	126.348
1423	TCF3	0.000153862	0.841789	0.841635	hsap00002652	hsapMXE24817210	blood_B.lymphocyte	blood_B.lymphocyte	1215.38	10.1165
488	TCF7L2	0.0003534	0.835551	0.835198	hsap00000976	hsapMXE24850233	colorectal_carcinoma	stem_cells_hESC	1284.93	19.2331
1047	FANCA	0.000343206	0.835369	0.835026	hsapMXE24760465	hsap00002054	blood_lymphoblast	HeLa	161.19	670.818
1076	ANKS3	0.0315044	0.833129	0.801624	hsap00002096	hsapMXE24865221	stem_cells_hESC	stem_cells_hESC	141.817	93.9324
2727	CALD1	0.000641042	0.830845	0.830204	hsapMXE24976750	hsap00004592	skeletal_muscle_myotubes	lung_fibroblast	279.053	251.801
1707	CPSF3	0.000136247	0.830091	0.829955	hsapMXE24936385	hsapMXE24936387	HeLa	liver_carcinoma	3.53054	12.8123
664	CCDC53	0.00024815	0.811604	0.811356	hsapMXE24935634	hsap00001293	blood_B.lymphocyte	blood_B.lymphocyte	42.6989	609.933
50	TPM3	0.037226	0.809189	0.771963	hsapMXE25004163	hsapMXE24999085	skeletal_muscle_myotubes	blood_lymphoblast	1216.86	9570.5
1788	ADAM23	0.0553028	0.807249	0.751946	hsapMXE24886357	hsap00003119	blood_B.lymphocyte	skeletal_muscle_myoblasts	25.5399	93.3123
2808	SLC7A2	0.0330418	0.805111	0.772069	hsapMXE24880614	hsapMXE24832245	HeLa	HeLa	661.119	95.6163
572	TNNT3	0.014461	0.803475	0.789014	hsapMXE24910022	hsapMXE24785546	skeletal_muscle_myotubes	skeletal_muscle_myotubes	28.6019	1404.38
1671	TGFA	0.0333333	0.8	0.766667	hsapMXE24882045	hsapMXE24882043	Keratinocytes	Keratinocytes	19.706	12.5691
556	USH1C	0.000337695	0.8	0.799662	hsap00001097	hsap00001096	colorectal_carcinoma	colorectal_carcinoma	15.3857	193.424
2067	USP19	0.000901321	0.798461	0.79756	hsap00003578	hsapMXE24851785	colorectal_carcinoma	blood_B.lymphocyte	314.255	10.5055
1524	KIF1A	0.00957274	0.798123	0.78855	hsapMXE24892117	hsap00002822	stem_cells_hESC	stem_cells_hESC	66.1903	910.596
2974	WDR5	0.000763079	0.794372	0.793609	hsap00004998	hsapMXE24940082	breast_cancer	colorectal_carcinoma	2202.1	38.5041
2320	DBN1	4.27741e-05	0.789286	0.789243	hsap00003972	hsapMXE24892579	umbilical_cord	stem_cells_hESC	4119.07	80.5737
1044	CHD2	0.000400887	0.787491	0.78709	hsap00002050	hsapMXE24865487	blood_B.lymphocyte	blood_B.lymphocyte	288.802	10.2916
1762	PSMD14	0.000135014	0.784869	0.784734	hsapMXE24902848	hsap00003060	HeLa	blood_lymphoblast	35.9813	1812.56
2474	KassiopeiaGeneID761756	0.0173598	0.784287	0.766928	hsap00004185	hsapMXE25033603	skeletal_muscle_myoblasts	skeletal_muscle_myoblasts	218.156	33.0806
782	SLC25A3	0.023781	0.780056	0.756275	hsapMXE24877186	hsapMXE24903621	skeletal_muscle_myoblasts	blood_lymphoblast	246.194	5671.6
582	FAR1	0.0027361	0.777597	0.774861	hsap00001154	hsapMXE24971296	blood_lymphoblast	colorectal_carcinoma	304.233	23.98
2930	WNK2	0.00425831	0.77553	0.771272	hsapMXE24908999	hsap00004893	stem_cells_hESC	breast_cancer	61.8439	129.491
46	MEF2D	0.0338239	0.772752	0.738928	hsapMXE24903724	hsap00000084	skeletal_muscle_myoblasts	colorectal_carcinoma	50.2212	495.475
2047	ABI3BP	0.307181	0.771381	0.464201	hsapMXE24932150	hsapMXE24932134	umbilical_cord	umbilical_cord	362.898	293.816
1106	PDXDC1	0.00011623	0.767578	0.767462	hsap00002155	hsapMXE24926658	blood_B.lymphocyte	colorectal_carcinoma	1348.76	40.4851
1855	FKBP1A	0.000105867	0.760461	0.760355	hsapMXE24765062	hsap00003232	blood_B.lymphocyte	umbilical_cord	18.1522	6161.39
656	RAB35	0.000640357	0.757068	0.756428	hsap00001280	hsapMXE24834613	blood_B.lymphocyte	blood_B.lymphocyte	1049.27	58.0653
1579	TTN	0.0439724	0.75	0.706028	hsapMXE24882547	hsap00021901	skeletal_muscle_myotubes	skeletal_muscle_myotubes	20.2567	22.6849
1963	UFD1L	0.000192301	0.747833	0.74764	hsap00003411	hsapMXE24781666	blood_lymphoblast	blood_lymphoblast	4863.3	17.9422
160	TNFRSF8	0.00089585	0.744422	0.743526	hsap00000395	hsapMXE24865252	blood_B.lymphocyte	blood_B.lymphocyte	782.015	16.3005
2099	SRGAP3	0.0376834	0.742631	0.704947	hsap00003610	hsap00003609	stem_cells_hESC	blood_B.lymphocyte	20.1756	24.8268
1153	CMIP	0.0027003	0.741598	0.738898	hsap00002219	hsapMXE25020730	liver_carcinoma	blood_lymphoblast	987.076	26.3212
2781	FGFR1	0.132907	0.741462	0.608554	hsap00004665	hsapMXE24840768	stem_cells_hESC	colorectal_carcinoma	2186.42	197.457
1308	C18orf8	0.0015767	0.737152	0.735575	hsapMXE24918199	hsap00002466	blood_B.lymphocyte	colorectal_carcinoma	70.1195	475.049
1664	STARD7	0.000304547	0.736097	0.735793	hsapMXE24950326	hsap00002924	blood_B.lymphocyte	blood_B.lymphocyte	30.6904	1991.12
1468	LSR	0.00308649	0.734711	0.731624	hsapMXE25026193	hsap00002721	stem_cells_hESC	stem_cells_hESC	45.7343	705.841
1641	NEB	0.255745	0.722269	0.466525	hsapMXE24830913	hsapMXE24830944	skeletal_muscle_myoblasts	blood_lymphoblast	66.1632	28.2263
2487	SRPK1	0.000284756	0.719586	0.719302	hsap00004205	hsapMXE24881269	blood_lymphoblast	liver_carcinoma	608.645	40.2631
2975	COL5A1	0.0864638	0.718627	0.632163	hsap00004999	hsapMXE24759481	HeLa	lung_fibroblast	3603.74	705.242
1003	CYFIP1	0.00808044	0.717031	0.70895	hsapMXE24921952	hsap00001987	colorectal_carcinoma	colorectal_carcinoma	51.905	430.742
806	FBRSL1	0.52381	0.714286	0.190476	hsapMXE24819622	hsapMXE24819634	blood_lymphoblast	colorectal_carcinoma	36.6213	19.7396
212	GNAI3	0.000456947	0.711141	0.710685	hsapMXE24908112	hsap00000477	blood_lymphoblast	breast_cancer	10.9702	2596.88
1126	GNAO1	0.0592101	0.70009	0.64088	hsapMXE24955600	hsapMXE24992020	stem_cells_hESC	stem_cells_hESC	168.499	17.206
501	DMBT1	0.219082	0.695198	0.476115	hsapMXE25036071	hsapMXE25036111	HeLa	HeLa	47.7524	28.3003
2688	GTF2I	0.0347966	0.68325	0.648453	hsap00004511	hsap00004510	breast_cancer	stem_cells_hESC	1807.3	583.145
2332	ANXA6	0.000746721	0.682718	0.681971	hsapMXE24847997	hsap00003986	blood_B.lymphocyte	blood_B.lymphocyte	16.5006	6066.63
472	LDB3	0.21369	0.677503	0.463813	hsap00000947	hsap00000948	skeletal_muscle_myoblasts	skeletal_muscle_myotubes	11.6108	343.372
2891	SPTLC1	0.000357374	0.6765	0.676142	hsapMXE24907665	hsap00004837	blood_lymphoblast	Keratinocytes	18.2198	1247.61
1581	TTN	0.311128	0.674877	0.363748	hsapMXE24882427	hsapMXE24988846	skeletal_muscle_myotubes	skeletal_muscle_myotubes	17.675	17.1223
91	FUBP1	0.000345864	0.666285	0.665939	hsapMXE24887061	hsap00000222	blood_B.lymphocyte	stem_cells_hESC	109.361	1312.69
1861	SNAP25	0.144168	0.66559	0.521422	hsapMXE24986773	hsapMXE24880942	lung_fibroblast	HeLa	10.8925	10.3723
1144	HP	0.286379	0.665465	0.379086	hsapMXE24800514	hsapMXE24955635	liver_carcinoma	liver_carcinoma	2289.13	502.339
1246	MAPT	0.0480677	0.66156	0.613492	hsapMXE24938750	hsap00002379	colorectal_carcinoma	colorectal_carcinoma	46.9832	363.421
1303	RAB12	0.000374524	0.660544	0.660169	hsapMXE24777858	hsap00002460	blood_B.lymphocyte	HeLa	21.0667	674.598
1800	PSMD1	0.000364243	0.659503	0.659139	hsapMXE24846744	hsap00003154	Keratinocytes	skeletal_muscle_myoblasts	15.0635	931.662
1474	ACTN4	0.0539558	0.652006	0.59805	hsap00002733	hsapMXE24896964	breast_cancer	stem_cells_hESC	6681.67	1052.74
517	SYTL2	0.0105496	0.651039	0.640489	hsap00001014	hsapMXE24975400	breast_cancer	breast_cancer	514.22	88.434
2086	SCN5A	0.0243775	0.64614	0.621763	hsapMXE24828712	hsapMXE25019596	skeletal_muscle_myoblasts	skeletal_muscle_myoblasts	20.3479	305.92
2183	PDLIM3	0.0563617	0.639122	0.58276	hsap00003752	hsap00003751	skeletal_muscle_myotubes	skeletal_muscle_myoblasts	186.636	961.369
1419	MKNK2	0.00039755	0.618006	0.617608	hsap00002649	hsapMXE24939689	colorectal_carcinoma	colorectal_carcinoma	6070.69	212.638
878	CARKD	0.0014714	0.617454	0.615982	hsapMXE24864845	hsap00001748	blood_B.lymphocyte	blood_B.lymphocyte	20.8004	700.14
2498	HLADRB1	0.0129595	0.61658	0.603621	hsapMXE25038225	hsap00004214	blood_B.lymphocyte	blood_B.lymphocyte	393.92	20865.3
2612	IMPDH1	0.0998645	0.611235	0.511371	hsapMXE24819236	hsap00004400	HeLa	colorectal_carcinoma	20.0177	101.73
2963	DNM1	0.0536089	0.607222	0.553613	hsap00004978	hsapMXE24769669	stem_cells_hESC	stem_cells_hESC	110.327	104.73
101	LRP8	0.0074446	0.606636	0.599192	hsap00000235	hsapMXE24894762	colorectal_carcinoma	colorectal_carcinoma	341.336	31.6759
2048	ABI3BP	0.0270839	0.604792	0.577708	hsap00003543	hsapMXE24932154	skeletal_muscle_myotubes	umbilical_cord	644.248	286.986
2811	SLC39A14	0.0105964	0.597004	0.586407	hsapMXE24802951	hsapMXE24931588	liver_carcinoma	liver_carcinoma	169.546	1253.52
602	STX3	0.00177065	0.595403	0.593632	hsap00001190	hsapMXE24843011	blood_lymphoblast	stem_cells_hESC	986.572	27.945
1748	TMEM87B	0.0119551	0.590205	0.57825	hsap00003041	hsapMXE24974529	blood_B.lymphocyte	blood_B.lymphocyte	184.369	22.2426
1900	LSS	0.000885464	0.586593	0.585707	hsapMXE24766478	hsap00003307	Keratinocytes	breast_cancer	12.2188	1486.69
2238	ATP8A1	0.335029	0.585072	0.250043	hsapMXE24797285	hsapMXE24905410	blood_B.lymphocyte	blood_B.lymphocyte	58.0673	238.671
958	ADPGK	0.000929874	0.579929	0.578999	hsap00001892	hsapMXE24969209	blood_B.lymphocyte	blood_B.lymphocyte	268.904	69.7303
1021	TPM1	0.153015	0.578065	0.42505	hsapMXE24775504	hsapMXE24762222	umbilical_cord	skeletal_muscle_myotubes	8575.33	5189.44
2997	CT45A4	0.306907	0.571182	0.264275	hsapMXE25038264	hsapMXE25000471	blood_lymphoblast	blood_lymphoblast	13.7597	251.365
2258	FGFR3	0.340748	0.570703	0.229955	hsapMXE24760557	hsapMXE24829695	liver_carcinoma		392.28	NA
1898	RTEL1	0.0019857	0.564739	0.562753	hsap00003305	hsapMXE24937751	colorectal_carcinoma	HeLa	230.878	10.7374
460	VCL	0.0128822	0.550445	0.537563	hsap00000930	hsapMXE24882969	stem_cells_hESC	lung_fibroblast	1180.53	81.6311
1905	PTTG1IP	0.00201517	0.540473	0.538457	hsap00003314	hsapMXE24892231	skeletal_muscle_myoblasts	liver_carcinoma	5306.13	405.689
1612	SCN9A	0.0553079	0.521504	0.466197	hsapMXE24880291	hsap00002885	liver_carcinoma	liver_carcinoma	34.1856	114.78
2318	PDLIM7	0.0334437	0.514789	0.481345	hsap00003969	hsap00003968	skeletal_muscle_myotubes	skeletal_muscle_myotubes	708.951	1053.87
2227	NUP54	0.00107547	0.50731	0.506235	hsap00003803	hsapMXE24938907	stem_cells_hESC	blood_lymphoblast	649.928	18.6719
1050	C16orf95	0.0213833	0.503038	0.481655	hsapMXE24848528	hsap00002057	blood_lymphoblast	colorectal_carcinoma	12.4056	149.105
749	TMBIM6	8.24887e-05	0.501377	0.501294	hsapMXE24881951	hsap00001477	colorectal_carcinoma	breast_cancer	10.0611	10945.7
10	FAIM3	0.0714286	0.5	0.428571	hsapMXE24900458	hsapMXE24900457	blood_B.lymphocyte	HeLa	17.5329	36.4013
1500	LILRB1	0.0151069	0.5	0.484893	hsapMXE24909193	hsap00002780	blood_B.lymphocyte	blood_B.lymphocyte	11.3911	619.234
1374	PRODH2	0.00194122	0.5	0.498059	hsapMXE24956631	hsap00002559	liver_carcinoma	liver_carcinoma	149.084	251.08
1784	GLS	0.0129989	0.499277	0.486279	hsapMXE24925154	hsap00003115	skeletal_muscle_myotubes	skeletal_muscle_myotubes	14.2981	500.587
1790	ARPC2	0.000664534	0.486359	0.485694	hsapMXE24902350	hsap00003121	Keratinocytes	Keratinocytes	78.9894	9161.93
2625	TSC22D4	0.000692983	0.484559	0.483866	hsap00004419	hsapMXE24968595	blood_lymphoblast	blood_B.lymphocyte	1752.59	43.9285
1435	PNPLA6	0.00263215	0.482988	0.480355	hsapMXE24833219	hsap00002674	stem_cells_hESC	colorectal_carcinoma	22.7172	964.266
466	PPIF	0.000309444	0.48264	0.482331	hsapMXE24902334	hsap00000938	Keratinocytes	blood_lymphoblast	66.4192	3284.33
1392	CACNA1A	0.226777	0.478823	0.252046	hsapMXE24800982	hsapMXE24801056	stem_cells_hESC	stem_cells_hESC	12.8893	15.8568
3052	GAGE13	0.306645	0.477692	0.171047	hsapMXE24800789	hsap00005141	blood_lymphoblast	blood_lymphoblast	3872.9	5538.76
2580	EYA4	0.255861	0.476117	0.220256	hsapMXE24890848	hsapMXE25006401	HeLa	HeLa	161.031	159.411
1195	CACNB1	0.340631	0.475286	0.134656	hsap00002303	hsap00002302	stem_cells_hESC	skeletal_muscle_myotubes	113.352	130.907
333	FGFR2	0.450157	0.464451	0.0142941	hsap00000719	hsapMXE24822432	stem_cells_hESC	stem_cells_hESC	237.782	59.3705
1322	KIAA1468	0.327019	0.463295	0.136276	hsapMXE24954034	hsap00002482	stem_cells_hESC	Keratinocytes	109.911	172.507
2870	DENND1A	0.067716	0.461632	0.393916	hsapMXE24955113	hsap00004801	breast_cancer	blood_B.lymphocyte	161.487	537.95
2342	ACSL6	0.26972	0.436562	0.166843	hsapMXE24859147	hsapMXE24859103	liver_carcinoma	stem_cells_hESC	16.7583	11.5905
136	ENO1	0.000745856	0.43216	0.431414	hsap00000332	hsapMXE24867412	HeLa	HeLa	222647	636.845
1852	SIRPB1	0.269614	0.421575	0.151961	hsap00003229	hsapMXE24792355	blood_B.lymphocyte	skeletal_muscle_myoblasts	11.0093	98.925
2340	H2AFY	0.230628	0.420048	0.189419	hsapMXE24896812	hsapMXE24991601	blood_lymphoblast	breast_cancer	800.802	1868.97
2205	CAMK2D	0.00494749	0.419357	0.41441	hsapMXE24862692	hsap00003779	Keratinocytes	colorectal_carcinoma	12.9941	511.599
1192	IKZF3	0.383459	0.415986	0.0325273	hsap00002299	hsapMXE25018649	blood_B.lymphocyte	blood_B.lymphocyte	213.937	279.088
2476	COL21A1	0.352788	0.41587	0.0630826	hsap00031855	hsap00031854	lung_fibroblast	lung_fibroblast	57.6828	63.3823
959	PKM	0.0352575	0.401804	0.366547	hsapMXE25016595	hsapMXE24877279	colorectal_carcinoma	colorectal_carcinoma	14489.8	2238.09
2680	OGDH	0.0734613	0.399058	0.325597	hsapMXE24876354	hsapMXE24832463	colorectal_carcinoma	stem_cells_hESC	176.647	472.744
2369	PPAP2A	0.0287395	0.396415	0.367675	hsap00004021	hsapMXE24885711		skeletal_muscle_myotubes	NA	21.6525
1789	MAP2	0.0732595	0.394105	0.320845	hsapMXE24875103	hsap00003120	Keratinocytes	Keratinocytes	406.401	650.575
1422	TCF3	0.000563761	0.393801	0.393237	hsap00002654	hsapMXE24817226	stem_cells_hESC	blood_B.lymphocyte	2069.85	58.6515
1620	NEB	0.246264	0.390743	0.144479	hsap00002899	hsapMXE24894041	skeletal_muscle_myoblasts	skeletal_muscle_myoblasts	46.3213	42.8912
939	GPATCH2L	0.0151446	0.388437	0.373292	hsap00001861	hsap00001862	blood_B.lymphocyte	blood_B.lymphocyte	43.4203	649.095
1814	ATG4B	0.00100225	0.388097	0.387095	hsapMXE25014254	hsap00003185	liver_carcinoma	breast_cancer	96.9156	1053.12
1165	ACOX1	0.105747	0.375278	0.269531	hsapMXE24913687	hsapMXE24845476	Keratinocytes	liver_carcinoma	172.635	167.806
1445	DNM2	0.147878	0.371905	0.224026	hsapMXE24769711	hsapMXE24769697	blood_lymphoblast	stem_cells_hESC	1046.8	667.422
255	CACNA1E	0.290143	0.371776	0.0816332	hsapMXE24859292	hsap00000554	blood_B.lymphocyte	blood_B.lymphocyte	60.6028	80.2508
2489	NUDT3	0.1615	0.367688	0.206188	hsapMXE24855345	hsapMXE24855341	breast_cancer	blood_B.lymphocyte	16.2569	16.8884
351	KCNIP2	0.092975	0.359858	0.266883	hsapMXE25009216	hsap00000755	blood_B.lymphocyte	blood_lymphoblast	110.706	149.089
1580	TTN	0.143131	0.350159	0.207029	hsap00002870	hsapMXE24882463	skeletal_muscle_myotubes	skeletal_muscle_myotubes	15.3741	33.5732
370	IDE	0.0290223	0.349643	0.320621	hsapMXE24897660	hsap00000789	HeLa	blood_lymphoblast	14.2285	133.107
752	SCN8A	0.30779	0.349393	0.0416031	hsap00001483	hsapMXE24842216	umbilical_cord	umbilical_cord	35.4018	54.7272
544	PHF21A	0.0254414	0.342258	0.316817	hsap00001074	hsap00001073	HeLa	HeLa	333.429	330.206
2215	COL25A1	0.131081	0.33552	0.204439	hsapMXE25022008	hsap00028913	HeLa	HeLa	100.69	127.046
61	KassiopeiaGeneID761699	0.0173879	0.3319	0.314512	hsapMXE25031723	hsapMXE25031751	skeletal_muscle_myoblasts	Keratinocytes	10.4395	204.592
1667	ANKRD36C	0.147277	0.328221	0.180944	hsapMXE25031259	hsapMXE25031241	blood_B.lymphocyte	umbilical_cord	46.1718	43.9242
3009	CHRDL1	0.223434	0.320431	0.0969969	hsapMXE24821716	hsap00005078	stem_cells_hESC	stem_cells_hESC	73.9889	79.3778
2006	DLG1	0.11566	0.305586	0.189927	hsap00003489	hsap00003488	Keratinocytes		652.709	NA
1097	RBFOX1	0.154736	0.302168	0.147432	hsapMXE24997534	hsapMXE24818756	skeletal_muscle_myoblasts	skeletal_muscle_myoblasts	99.8273	101.452
938	IFT43	0.00671105	0.30078	0.294069	hsap00001859	hsap00001860	breast_cancer	breast_cancer	403.457	16.3128
566	PDDC1	0.00293617	0.299255	0.296318	hsap00001117	hsapMXE25016957	blood_lymphoblast	stem_cells_hESC	676.335	40.2814
2844	VPS13B	0.0178921	0.296496	0.278604	hsap00004762	hsapMXE25000414	umbilical_cord	blood_lymphoblast	72.3136	20.2077
1666	ANKRD36C	0.169827	0.293696	0.123869	hsapMXE25031287	hsapMXE25031265	HeLa	HeLa	27.455	14.4117
792	TCTN1	0.0412974	0.293205	0.251907	hsap00001569	hsap00001570	HeLa	skeletal_muscle_myotubes	19.861	69.5893
2901	TPM2	0.220866	0.285223	0.0643573	hsapMXE25029012	hsapMXE24882256	skeletal_muscle_myotubes	lung_fibroblast	13752.5	14644
116	CSMD2	0.158688	0.284514	0.125826	hsap00000275	hsap00000274	stem_cells_hESC	stem_cells_hESC	21.1234	24.274
2108	UBE2E2	0.0485116	0.280293	0.231781	hsapMXE25000777	hsap00003626	Keratinocytes	blood_B.lymphocyte	371.083	2625.3
435	MAPK8	0.0231116	0.256041	0.23293	hsapMXE24992877	hsapMXE24992889	blood_B.lymphocyte	blood_lymphoblast	74.3522	415.049
1201	FLOT2	0.0129953	0.241138	0.228143	hsap00002310	hsapMXE24893462	blood_lymphoblast	blood_lymphoblast	1868.34	66.8294
1572	TTN	0.209092	0.22481	0.0157182	hsapMXE24988800	hsapMXE24988793	skeletal_muscle_myotubes	skeletal_muscle_myotubes	17.2375	12.3725
306	OBSCN	0.150845	0.22334	0.0724946	hsap00000655	hsapMXE24793852	colorectal_carcinoma	HeLa	24.231	39.9076
825	DIS3	0.0864875	0.220081	0.133593	hsap00001637	hsap00001636	HeLa	blood_B.lymphocyte	392.012	300.562
2466	COL12A1	0.0249755	0.212406	0.18743	hsap00004179	hsapMXE24982339	lung_fibroblast	lung_fibroblast	1524.51	966.354
215	CEPT1	0.00607208	0.205325	0.199252	hsapMXE24771263	hsap00000482	blood_B.lymphocyte	blood_B.lymphocyte	55.2863	655.788
2341	P4HA2	0.0971321	0.197493	0.100361	hsapMXE24775334	hsapMXE24891348	skeletal_muscle_myotubes	skeletal_muscle_myotubes	516.1	2676.97
2092	NGLY1	0.0156598	0.187497	0.171837	hsap00003600	hsap00003599	blood_lymphoblast	blood_B.lymphocyte	513.271	79.6097
2204	CAMK2D	0.00750188	0.177926	0.170425	hsap00003778	hsapMXE24862674	lung_fibroblast	colorectal_carcinoma	580.51	41.4075
1384	MEF2B	0.0465223	0.175896	0.129373	hsapMXE24903717	hsap00002573	blood_B.lymphocyte	blood_B.lymphocyte	237.954	373.682
670	DCN	0.134404	0.170361	0.0359566	hsapMXE24989871	hsap00001299	lung_fibroblast	lung_fibroblast	9277.18	7101.37
2491	WDR46	0.0655304	0.164371	0.098841	hsap00004209	hsapMXE24830005	stem_cells_hESC	blood_lymphoblast	670.364	1314.03
1424	TCF3	0.106276	0.163682	0.0574055	hsapMXE24881814	hsapMXE24817234	blood_B.lymphocyte	stem_cells_hESC	1023.92	1499.21
383	P4HA1	0.092072	0.158899	0.066827	hsapMXE24775321	hsapMXE24819317	liver_carcinoma	liver_carcinoma	2518.27	1077.36
1415	PTPRS	0.0706946	0.151235	0.0805406	hsapMXE24987630	hsap00002643	stem_cells_hESC	stem_cells_hESC	378.623	480.785
1451	MRI1	0.0327853	0.150995	0.11821	hsap00002697	hsap00002698	HeLa	HeLa	207.371	232.893
2723	CALU	0.0448506	0.145677	0.100827	hsapMXE24853702	hsapMXE24853701	blood_lymphoblast	liver_carcinoma	3544.55	864.306
646	CHFR	0.103241	0.134284	0.0310433	hsap00001267	hsapMXE24944981	blood_B.lymphocyte	breast_cancer	26.7806	29.3743
499	DMBT1	0.110309	0.13413	0.0238209	hsap00000992	hsapMXE25036180	HeLa	HeLa	114.832	160.138
526	RAB6A	0.113317	0.127549	0.014232	hsapMXE24879545	hsapMXE25022637	Keratinocytes	colorectal_carcinoma	658.333	829.775
2540	MAPK14	0.0401456	0.123976	0.0838302	hsapMXE24865782	hsapMXE24992758	blood_lymphoblast	liver_carcinoma	498.59	154.519
1051	MTHFSD	0.089795	0.120777	0.030982	hsapMXE24827984	hsapMXE24827982	HeLa	blood_B.lymphocyte	79.5777	67.4144
1809	CAPN10	0.0659331	0.111586	0.0456532	hsapMXE24961198	hsap00003166	stem_cells_hESC	stem_cells_hESC	132.608	167.038
2011	BCL6	0.0403575	0.107446	0.0670888	hsap00003495	hsapMXE24814490	liver_carcinoma	liver_carcinoma	529.349	420.239
715	CSDA	0.0255421	0.102274	0.0767316	hsap00001412	hsapMXE24824559	colorectal_carcinoma	colorectal_carcinoma	5163.53	1904.49
1906	U2AF1	0.0171793	0.046571	0.0293917	hsapMXE24777768	hsapMXE24910031	blood_lymphoblast	blood_lymphoblast	7017.52	2510.72
