# Supplementary material for: The landscape of human mutually exclusive splicing
Source: Mol Syst Biol. 2017 Dec 14;13(12):959. doi: 10.15252/msb.20177728 (PMC5740500; doi:10.15252/msb.20177728)
Supplement: Supplementary file 8 — Dataset EV7 [file MSB-13-959-s008.xls]

## Sheet: README
Dataset EV7 Details of the mapping of MXEs against ClinVar SNP database.

## Sheet: SNP only MXEs
Chromosome	Start position	End position	MXE ID	Gene Name	MXE type	SNP type	Disease description	Disease classification	Clinvar Disease Information
chr9	35684729	35684804	hsapMXE25029012	TPM2	annot-mxe	Pathogenic	Cap myopathy 2	neuromuscular disorder	MedGen:CN178537
chr2	179602809	179603087	hsapMXE24988846	TTN	annot-exon	Pathogenic	Dilated cardiomyopathy 1G	cardiomyopathy	MedGen:C1858763,OMIM:604145
chr20	10273530	10273647	hsapMXE24986773	SNAP25	annot-mxe	Pathogenic	MYASTHENIC SYNDROME, CONGENITAL	neuromuscular disorder	MedGen:CN229755,OMIM:616330
chr17	44087676	44087760	hsapMXE24938750	MAPT	novel-exons	Pathogenic	Progressive supranuclear ophthalmoplegia	neurologic	MedGen:C0038868,OMIM:601104,ORPHA:683,SNOMED CT:28978003
chr2	179597966	179598244	hsapMXE24882408	TTN	annot-exon	Pathogenic	Distal myopathy Markesbery-Griggs type	neuromuscular disorder	MedGen:C1838244,OMIM:600334,ORPHA:609
chr12	98989211	98989335	hsapMXE24877186	SLC25A3	annot-mxe	Pathogenic	Mitochondrial phosphate carrier deficiency	others/unknown	MedGen:C1835845,OMIM:610773,ORPHA:91130
chr12	2614008	2614111	hsapMXE24835205	CACNA1C	annot-mxe	Pathogenic	Long QT syndrome	cardiomyopathy	MedGen:C0023976,SNOMED CT:9651007
chr4	100260734	100260872	hsapMXE24834286	ADH1B	annot-exon	Pathogenic	Alcohol dependence	neurologic	MedGen:C0001973,OMIM:103780
chr4	1805419	1805569	hsapMXE24829695	FGFR3	novel-exons	Pathogenic	Carcinoma of colon	cancer	MedGen:C0699790,OMIM:114500,SNOMED CT:269533000
chr3	38655234	38655325	hsapMXE24828712	SCN5A	annot-mxe	Pathogenic	Primary dilated cardiomyopathy	cardiomyopathy	MedGen:C0007193,ORPHA:217604,SNOMED CT:195021004
chrX	135290630	135290775	hsapMXE24828281	FHL1	novel-exons	Pathogenic	Emery-Dreifuss muscular dystrophy 6	neuromuscular disorder	MedGen:C2749106
chr12	2613602	2613705	hsapMXE24804540	CACNA1C	annot-mxe	Pathogenic	VENTRICULAR FIBRILLATION, PAROXYSMAL FAMILIAL	cardiomyopathy	MedGen:C1832916,OMIM:601005,ORPHA:65283
chr3	53707740	53707843	hsapMXE24803242	CACNA1D	annot-mxe	Pathogenic	Primary aldosteronism, seizures, and neurologic abnormalities	neurologic	MedGen:C3809609,OMIM:615474,ORPHA:369929
chr19	10908056	10908194	hsapMXE24769697	DNM2	annot-mxe	Likely pathogenic	Charcot-Marie-Tooth disease	neuromuscular disorder	MedGen:C0007959,Orphanet:ORPHA166,SNOMED CT:50548001
chr3	53707050	53707153	hsapMXE24764592	CACNA1D	annot-mxe	Likely pathogenic	-	others/unknown	MedGen:CN221809
chr15	63353912	63353987	hsapMXE24762222	TPM1	annot-mxe	Likely pathogenic	Primary familial hypertrophic cardiomyopathy	cardiomyopathy	MedGen:CN221809
chrX	135289951	135290120	hsap00005223	FHL1	annot-exon	Pathogenic	Scapuloperoneal myopathy, X-linked dominant	neuromuscular disorder	MedGen:C2678027,OMIM:300717
chr8	38279315	38279459	hsap00004665	FGFR1	annot-exon	Pathogenic	Osteoglophonic dysplasia	others/unknown	MedGen:C0432283,OMIM:166250,ORPHA:2645,SNOMED CT:254144002
chr4	1805419	1805563	hsap00003845	FGFR3	annot-exon	Pathogenic	Carcinoma of colon	cancer	MedGen:C0699790,OMIM:114500,SNOMED CT:269533000
chr3	121515965	121516074	hsap00003533	IQCB1	annot-exon	Pathogenic	SENIOR-LOKEN SYNDROME 5; SLSN5	others/unknown	MedGen:C1836517,OMIM:609254
chr20	62039766	62039889	hsap00003189	KCNQ2	annot-exon	Pathogenic	Benign familial neonatal seizures 1	neurologic	MedGen:C1852587,OMIM:121200
chr2	47612305	47612349	hsap00003012	EPCAM	annot-exon	Pathogenic	Lynch syndrome	cancer	MedGen:C1333990,Orphanet:ORPHA144,SNOMED CT:315058005
chr2	96959054	96959247	hsap00002923	SNRNP200	annot-exon	Likely pathogenic	Retinitis pigmentosa	others/unknown	MedGen:C0035334,OMIM:268000,Orphanet:ORPHA791,SNOMED CT:28835009
chr2	167160748	167160839	hsap00002885	SCN9A	annot-exon	Pathogenic	Primary erythromelalgia	neurologic	MedGen:C0014805,OMIM:133020,ORPHA:90026,SNOMED CT:403390002
chr19	39200897	39200982	hsap00002733	ACTN4	annot-exon	Pathogenic	Focal segmental glomerulosclerosis 1	others/unknown	MedGen:C0017668,OMIM:603278
chr19	7622054	7622170	hsap00002674	PNPLA6	annot-exon	Pathogenic	Boucher Neuhauser syndrome	neurologic	MedGen:C1859093,OMIM:215470,ORPHA:1180
chr17	44091609	44091690	hsap00002379	MAPT	annot-exon	Pathogenic	Frontotemporal dementia	neurologic	MedGen:C0338451,OMIM:600274,ORPHA:282,SNOMED CT:230270009
chr13	101101506	101101559	hsap00001720	PCCA	annot-exon	Pathogenic	-	others/unknown	MedGen:CN221809
chr12	52082542	52082633	hsap00001483	SCN8A	annot-exon	Pathogenic	EPILEPTIC ENCEPHALOPATHY, EARLY INFANTILE, 13;	neurologic	MedGen:C3281191,OMIM:614558
chr12	111350900	111350948	hsap00001282	MYL2	annot-exon	Likely pathogenic	Primary familial hypertrophic cardiomyopathy	cardiomyopathy	Human Phenotype Ontology:HP:0001638,MedGen:CN001491
chr11	13736056	13736227	hsap00001154	FAR1	annot-exon	Pathogenic	Peroxisomal fatty acyl-coa reductase 1 disorder	neurologic	MedGen:CN224982,OMIM:616154
chr11	62469940	62470021	hsap00001052	BSCL2	annot-exon	Pathogenic	Charcot-Marie-Tooth disease, type 2	neurologic	MedGen:C1833308,OMIM:600794
chr10	88441193	88441560	hsap00000947	LDB3	annot-mxe	Pathogenic	Dilated cardiomyopathy 1C	cardiomyopathy	MedGen:C1832244,OMIM:601493
chr10	123276833	123276977	hsap00000719	FGFR2	annot-exon	Pathogenic	Crouzon syndrome	others/unknown	MedGen:C0010273,OMIM:123500,SNOMED CT:28861008
chr1	110116359	110116401	hsap00000477	GNAI3	annot-exon	Pathogenic	Auriculocondylar syndrome 1	others/unknown	Gene:100381211,MedGen:C1865295,OMIM:602483,ORPHA:137888

## Sheet: MXE cluster containing SNP-Expr
MXE	GroupID	GENE	Sequence	MXEType	Position	Disease	2-cell	4-cell	8-cell	Blood_B-Lymphocyte	Blood_Lymphoblast	Colon_colorectal_carcinoma	ES-p0	HeLa	Late-blastocyst	Lung_Fibroblast	Morulae	Muscle_Skeletal_Muscle_Myotubes	Oocyte	Pronuclei	Umbilical_cord	Zygote	adipose	adrenal	appendix	bladder	bonemarrow	brain	breast_cancer	colon	duodenum	endometrium	esophagus	gallbladder	hESC-passage	heart	kidney	liver	liver_carcinoma	lung	lymphnode	muscle_skeletal_myoblasts	ovary	pancreas	placenta	prostate	salivarygland	skin	smallintestine
hsapMXE24908112	212	GNAI3	GGQKASLTFVVICLK	new	chr1:110115770-110115812	-	0.562301	5.74903	1.69597	5.63478	10.9702	4.07891	0	3.31397	0	0	11.423	0	0	0	1.61692	0	0	0	0	0	13.733	0	3.88553	0	0	0	0	0	1.0624	0	0	0	1.64162	0.400393	2.79946	0.288718	0	0	0	0	0	5.70157	0
hsap00000477	212	GNAI3	GAGESGKSTIVKQMK	annot-exon	chr1:110116359-110116401	Auriculocondylar syndrome 1 | others/unknown | Gene:100381211,MedGen:C1865295,OMIM:602483,ORPHA:137888	542.479	1017.22	1900.63	1665.28	2326.09	1926.36	654.083	2516.42	1050.7	945.582	1600.67	744.286	249.543	285.608	1530.38	648.384	694.827	752.983	1365.49	865.6	2054.54	466.866	2596.88	1218.56	1197.44	958.001	1550.62	649.162	1448.63	160.817	917.616	414.138	936.318	750.886	1164.79	471.16	684.202	269.86	729.175	872.028	624.782	1754.8	1069.61
hsapMXE24822432	333	FGFR2	HSGINSSNAEVLALFNVTEADAGEYICKVSNYIGQANQSAWLTVLPKQQ	annot-exon	chr10:123278196-123278343	-	0.345045	1.46298	0.614892	0.137157	0	31.3647	0	0	0	0	4.99877	0	0.376921	0	0	0.735223	1.59133	5.21166	11.8799	69.3249	0	8.036	53.5191	95.5645	49.184	46.5796	124.532	162.581	4.65205	0.152986	111.506	40.3267	1.33917	214.566	0.377578	0	3.22764	61.9971	63.234	77.2938	414.618	319.913	57.7939
hsap00000719	333	FGFR2	AAGVNTTDKEIEVLYIRNVTFEDAGEYTCLAGNSIGISFHSAWLTVLP	annot-exon	chr10:123276833-123276977	Crouzon syndrome | others/unknown | MedGen:C0010273,OMIM:123500,SNOMED CT:28861008	11.1525	24.7439	27.2214	0.957161	0	0.809635	86.4584	0	53.5295	0.242545	28.6934	0	8.48609	0	0.2168	7.01208	12.0393	175.193	65.8463	56.3965	0.551972	288.476	1.50385	57.1856	33.1297	244.082	70.9504	53.252	51.2813	5.27135	87.5342	49.4559	2.03339	7.31138	21.6047	0	96.3527	12.2104	28.2828	75.4533	33.2007	27.4057	48.6475
hsap00000948	472	LDB3	VVVNSPAN	annot-mxe	chr10:88445435-88445457	-	1.37377	0	0	0	0	0	0	0	0	0	0	214.238	0	0	0	0	64.3131	70.2611	29.1322	36.0792	0	90.3269	3.37668	46.1078	20.7184	79.3152	2022.02	15.928	0	4315.05	6.9513	2.74803	0	25.846	6.53701	343.372	48.8185	4.88387	16.5353	1052.14	5.5239	6.92902	64.4572
hsap00000947	472	LDB3	DPALDTNGSLVAPSPSPEARASPGTPGTPELRPTFSPAFSRPSAFSSLAEASDPGPPRASLRAKTSPEGARDLLGPKALPGSSQPRQYNNPIGLYSAETLREMAQMYQMSLRGKASGVGLPGG	annot-mxe	chr10:88441193-88441560	Dilated cardiomyopathy 1C | cardiomyopathy | MedGen:C1832244,OMIM:601493	0	0	0	0	0	0	0	0.886201	0	0.176253	0	11.6108	0	0	0	0	16.3021	5.15983	8.28408	3.95369	0.206956	34.3732	0.762018	13.6793	8.72019	11.1779	23.9724	4.06113	0	1367.11	10.0755	0.132413	0	6.57918	1.61281	8.1743	4.03874	0	3.5933	61.1356	2.84604	0.917361	14.3451
hsapMXE24810118	536	BSCL2	LDCSGAISAHCNLHLLGSSDSPASASR	new	chr11:62469195-62469276	-	1.62074	0	0	0.717276	0.750673	1.06472	0	1.19268	0	0	3.85717	0.366408	0.758003	13.8427	0	7.03986	0	0	0	0	0.965786	0	1.19827	0	0	0	0	0	60.1603	0	0	0	0.733408	0	0	0.309335	0	0	0	1.23957	0	1.42919	0
hsap00001052	536	BSCL2	TDCDSSTTSLCSFPVANVSLTKGGRDR	annot-exon	chr11:62469940-62470021	Charcot-Marie-Tooth disease, type 2 | neurologic | MedGen:C1833308,OMIM:600794	643.158	976.08	836.978	328.086	293.732	730.801	854.157	254.886	391.636	285.765	450.259	146.816	750.169	3812.88	154.301	752.264	340.508	1938.43	364.926	477.156	442.643	2091.16	1210.08	504.693	449.686	477.378	485.957	507.927	1068.46	177.17	739.047	184.907	50.4839	616.745	651.319	413.538	691.926	557.209	267.959	843.155	1495.77	373.224	431.879
hsapMXE24971296	582	FAR1	GYYVSHSFKMNPLNQVFRCPSFKFNSNSLSHHYRKGVSHRVSALLLDCTHVDR	new	chr11:13736523-13736679	-	0.357247	0	74.7819	21.4356	15.8365	23.98	0	11.1334	0	3.12996	7.56933	3.78053	0	0	21.8396	0.747401	12.3098	20.3181	45.0115	19.6024	125.3	29.9496	6.63168	34.8434	47.0656	44.8974	29.6045	15.8168	3.30184	9.58821	9.90339	3.23898	0.621374	18.359	28.1836	3.62114	29.1492	10.2626	14.5367	26.3351	18.1324	15.518	25.0095
hsap00001154	582	FAR1	EYHVISTFKRNPLEQAFRRPNVNLTSNHLLYHYWIAVSHKAPAFLYDIYLRMTGRSPR	annot-exon	chr11:13736056-13736227	Peroxisomal fatty acyl-coa reductase 1 disorder | neurologic | MedGen:CN224982,OMIM:616154	25.1439	136.708	450.812	155.585	304.233	133.049	151.837	117.695	108.272	99.4135	221.24	130.616	16.0136	74.5755	184.399	45.9974	113.324	148.233	219.37	249.592	687.583	256.675	207.385	256.358	379.321	242.534	567.096	107.937	59.2664	121.577	140.062	17.8148	1.94972	175.012	223.024	39.9605	153.624	63.0426	137.351	165.06	110.03	130.122	224.634
hsapMXE24762604	658	MYL2	KEEQGRARKEKCMKEE	new	chr12:111349327-111349375	-	0	0	0	0.317822	0	0	0	0	0	0	0	0	0	0	0	0	0	0	0	0	0	0	0	0	0	0	0	0	0	75.8691	0	0	0	0	0	0.257419	0	0	0	0	0	0	0
hsap00001282	658	MYL2	VREMLTTQAERFSKEE	annot-exon	chr12:111350900-111350948	Primary familial hypertrophic cardiomyopathy | cardiomyopathy | Human Phenotype Ontology:HP:0001638,MedGen:CN001491	0	0	39.6007	92.9793	0	35.6886	0	1.01526	0	0	0	231.741	0	0	2.06216	0	2.56869	0	2.77061	16.4289	7.68873	12.6632	0	25.0659	4.86247	25.6444	7274.06	38.4299	1.86254	292037	83.0931	1.58654	0	0	193.132	246.913	5.2503	0	1.23753	3987	2.637	4.38794	2.81924
hsapMXE24835205	728	CACNA1C	VNDAVGRDWPWIYFVTLIIIGSFFVLNLVLGVLSG	annot-mxe	chr12:2614008-2614111	Long QT syndrome | cardiomyopathy | MedGen:C0023976,SNOMED CT:9651007	1.42548	6.83302	0.299576	0	0	0	0	0	0	23.6902	0	0.225419	0	0	0	2.38274	9.95408	14.6422	27.8725	39.2273	0	11.765	1.21455	13.3982	9.16389	129.843	43.0152	33.1513	0	38.704	13.3173	1.96806	0.314021	13.8775	10.4789	6.92582	14.5632	7.72997	25.4108	45.2825	12.239	0.791147	12.7023
hsapMXE24804540	728	CACNA1C	MQDAMGYELPWVYFVSLVIFGSFFVLNLVLGVLSG	annot-mxe	chr12:2613602-2613705	VENTRICULAR FIBRILLATION, PAROXYSMAL FAMILIAL | cardiomyopathy | MedGen:C1832916,OMIM:601005,ORPHA:65283	0	0	0	0	0	0	0	0	0	0	0	0	0	0	0	0	1.46019	5.28257	0	0	0	47.3216	0.366497	0.421467	0	0	0	0	0	108.895	0	0	0	0	0.415337	0.608502	1.09942	0	0.682371	1.27236	0	0	0
hsapMXE24842216	752	SCN8A	YVTEFVDLGNVSALRTFRVLRALKTISVIP	novel-exons	chr12:52082789-52082880	-	1.81487	5.47448	0	0	1.38909	4.28132	0	0	0	9.22958	0	6.16137	11.3474	12.8047	54.7272	1.95532	0.282548	5.25118	1.47565	0	0.815902	102.953	4.14655	6.82101	0	3.69587	1.22351	3.60662	0	0.424749	2.00898	4.83809	2.45499	0.327289	0	8.00053	3.17858	2.43075	1.02667	1.69216	1.36922	0.606653	1.50155
hsap00001483	752	SCN8A	YITEFVNLGNVSALRTFRVLRALKTISVIP	annot-exon	chr12:52082542-52082633	EPILEPTIC ENCEPHALOPATHY, EARLY INFANTILE, 13; | neurologic | MedGen:C3281191,OMIM:614558	1.14271	14.4746	16.3267	0.118687	0	4.72456	0	0	0	3.36464	0	11.6041	5.16276	0	35.4018	1.54513	0	1.14972	1.5022	0	2.19107	12.9321	2.91866	3.61029	0	0.77982	1.22351	0.725752	9.65908	0	0	0	0	0	1.40003	5.39476	1.6386	0	0	0	0	1.53858	0
hsapMXE24903621	782	SLC25A3	EYSCEFGSAKYYALCGFGGVLSCGLTHTAVVPLDLVKCRMQ	annot-mxe	chr12:98989505-98989626	-	582.945	1534.78	6051.79	5330.29	5671.6	5635.08	6773.25	4403.88	15619.8	2228.13	11796.2	1671.01	709.598	707.341	3593.55	198.21	2344.87	2907.14	1755.42	1203.61	3119.36	1320.59	3760.6	3137.5	3888.7	1171.91	1568.33	771.824	16680.6	375.599	3502.14	1024.18	3565.9	1723.62	1859.36	2075	1658.78	576.727	927.651	1501.62	1709.33	2127.3	3094.87
hsapMXE24877186	782	SLC25A3	EQYSCDYGSGRFFILCGLGGIISCGTTHTALVPLDLVKCRMQ	annot-mxe	chr12:98989211-98989335	Mitochondrial phosphate carrier deficiency | others/unknown | MedGen:C1835845,OMIM:610773,ORPHA:91130	0.415099	18.2324	418.41	190.516	98.2094	79.9237	25.3697	158.398	281.437	16.9358	432.028	246.194	0	0	54.6535	0	64.9079	205.804	184.343	61.0997	1580.59	60.1333	68.9046	69.3038	281.2	95.5477	173.433	87.4078	248.465	2819.29	84.6726	27.517	56.8664	134.177	200.926	200.047	87.8816	37.0846	53.7176	197.303	87.8954	108.198	294.818
hsapMXE24761587	871	PCCA	EPEKSVGGNLSGASSGKA	new	chr13:101124839-101124892	-	1.89136	0.280393	0	2.13467	0	0	0	0	0	0	0	0.524498	0	0	0	0	0.962758	1.98184	0	0	1.37843	1.08786	0	0.913613	0	0	0	0	16.3998	0	1.72527	1.54967	0.604781	0	2.06315	0.466052	0.529351	0	0	0	0	3.74807	0
hsap00001720	871	PCCA	CLSREAGGNMSIQFLGTV	annot-exon	chr13:101101506-101101559	- | others/unknown | MedGen:CN221809	153.665	117.352	279.064	138.31	95.5363	284.383	851.294	121.412	108.195	102.571	112.206	69.6368	714.048	340.479	117.771	153.706	638.65	1069.93	363.172	341.512	91.0278	262.737	155.371	524.157	374.871	262.984	244.578	188.693	364.25	325.26	2019.92	775.055	245.061	185.324	186.254	50.2071	362.257	119.947	377.212	629.788	481.851	157.283	342.44
hsapMXE24775504	1021	TPM1	QVRQLEEQLRIMDQTLKALMAAEDK	annot-mxe	chr15:63353397-63353472	-	782.471	962.285	376.847	16.145	1375.69	195.25	4132.15	982.985	3083.9	985.264	245.456	3120.46	1309.85	1531.93	8575.33	1461.59	1260.02	1100.44	1159.9	938.774	521.772	223.532	2413.95	2925.95	2786.22	1369.26	208.821	1751.14	13770.6	405.043	1934.34	522.728	1148.53	874.612	527.88	3644.57	976.078	745.338	1705.85	1272.19	1076.85	1808.91	3156.29
hsapMXE24762222	1021	TPM1	KCAELEEELKTVTNNLKSLEAQAEK	annot-mxe	chr15:63353912-63353987	Primary familial hypertrophic cardiomyopathy | cardiomyopathy | MedGen:CN221809	863.151	650.947	255.326	2.50648	54.6936	5.86361	1028.2	33.3901	163.19	2277.49	14.5679	4001.1	1036.47	1469.02	921.773	1041.24	2615.13	2261.47	3779.94	10312.6	90.1537	914.464	122.553	4730.19	3930.08	10216.5	10796.3	3300.95	3249.01	100132	906.147	149.694	108.758	1316.81	772.39	5189.44	1609.61	232.874	743.166	15011.5	1205.14	224.656	4426.55
hsapMXE24938750	1246	MAPT	VQIINKKLDLSNVQSKCGSKDNIKHVPG	novel-exons	chr17:44087676-44087760	Progressive supranuclear ophthalmoplegia | neurologic | MedGen:C0038868,OMIM:601104,ORPHA:683,SNOMED CT:28978003	1.70675	2.15615	0	0.408941	3.13843	46.9832	0	14.2261	0	0	0	0.609018	10.296	0	0	0	33.0759	36.9284	1.59718	16.4047	0	654.445	20.7955	8.81098	0	7.69048	35.0361	5.78369	3.2272	42.9777	57.5749	0.457296	25.5208	0.324628	1.95172	0.526141	4.06462	0	16.8567	45.9278	73.5118	11.9046	8.98544
hsap00002379	1246	MAPT	VQIVYKPVDLSKVTSKCGSLGNIHHKP	annot-exon	chr17:44091609-44091690	Frontotemporal dementia | neurologic | MedGen:C0338451,OMIM:600274,ORPHA:282,SNOMED CT:230270009	24.3255	35.0328	8.47818	0.113092	29.0599	363.421	0	57.28	0	1.14299	185.346	0.917197	30.0347	7.91728	2.08016	8.07778	141.572	134.21	19.3157	24.8079	0.976048	2000.37	140.64	26.9982	0	9.09602	104.074	17.8242	8.94762	61.7596	487.316	0.474027	61.515	13.9222	6.18771	1.10093	6.6383	4.63364	57.9969	113.334	261.426	44.7536	10.5731
hsapMXE24833219	1435	PNPLA6	GCVWRYVRASASYCPYLPPLCDPKDGHLLVDGCYVNNVP	new	chr19:7621852-7621968	-	0	0	1.39573	19.5909	5.91511	20.4432	0	7.08268	0.586792	4.44403	0	1.02392	0	0	7.07311	0	4.2481	12.3977	28.135	6.43158	20.5964	7.87669	2.63564	6.68256	17.2376	8.27499	3.0771	6.99613	6.82388	3.37485	12.7469	1.92229	5.57726	29.4486	24.9645	6.49355	8.17089	0	6.24545	8.60299	13.2467	8.26992	19.0655
hsap00002674	1435	PNPLA6	GSLWRYVRASMTLSGYLPPLCDPKDGHLLMDGGYINNLP	annot-exon	chr19:7622054-7622170	Boucher Neuhauser syndrome | neurologic | MedGen:C1859093,OMIM:215470,ORPHA:1180	4.53334	64.1519	5.2887	515.788	197.675	964.266	101.9	184.315	80.9097	304.907	9.54027	151.239	1.67566	3.87075	370.192	12.0637	152.023	208.61	271.363	188.123	435.796	322.478	324.641	240.755	315.626	158.062	170.028	147.715	91.4967	102.475	317.491	90.1729	120.352	516.381	400.245	315.563	179.957	39.8246	163.403	182.417	231.559	284.595	362.266
hsapMXE24769711	1445	DNM2	TGLFTPDLAFEAIVKKQVVKLKEPCLKCVDLVIQELINTVRQCTSK	annot-mxe	chr19:10906737-10906875	-	32.1394	10.8622	9.6882	526.258	1046.8	1003.56	0	600.536	82.8521	219.452	0	235.589	2.00663	0	414.697	7.4075	252.637	335.684	666.679	567.442	732.209	104.725	880.964	1064.55	953.266	302.57	711.29	346.799	0.725289	193.376	644.763	162.388	206.668	571.86	713.239	293.256	270.018	155.626	333.445	436.211	520.285	864.493	993.83
hsapMXE24769697	1445	DNM2	TGLFTPDMAFEAIVKKQIVKLKEPSLKCVDLVVSELATVIKKCAEK	annot-mxe	chr19:10908056-10908194	Charcot-Marie-Tooth disease | neuromuscular disorder | MedGen:C0007959,Orphanet:ORPHA166,SNOMED CT:50548001	2.33967	16.6066	28.7486	329.458	416.227	52.7406	38.2626	228.582	16.8633	66.9115	32.9841	60.6303	3.40595	0	212.411	0.782827	147.891	496.886	322.995	172.938	719.204	372.753	81.3032	119.339	203.3	102.103	86.2869	149.831	67.0719	292.856	376.906	38.4272	140.521	264.983	395.656	90.9613	138.669	58.6507	147.193	80.272	110.5	94.277	289.913
hsapMXE24896964	1474	ACTN4	DIVGTLRPDEKAIMTYVSCFYHAFSGAQK	novel-exons	chr19:39201916-39202001	-	9.72761	56.3669	15.9576	207.878	128.575	80.3043	0	48.5534	100.241	21.66	25.9102	457.394	5.5597	15.1507	32.4858	14.3165	29.5338	184.495	106.248	71.992	558.688	503.323	261.193	193.861	456.904	66.7765	195.041	61.4162	84.1167	128.193	317.668	27.893	101.093	134.278	63.695	205.404	32.0602	44.8061	40.4037	114.454	128.191	63.5531	599.28
hsap00002733	1474	ACTN4	DIVNTARPDEKAIMTYVSSFYHAFSGAQK	annot-exon	chr19:39200897-39200982	Focal segmental glomerulosclerosis 1 | others/unknown | MedGen:C0017668,OMIM:603278	3.16304	25.2432	21.8016	1785.49	3590.61	6352.75	0	1270.77	128.066	3233.64	35.8281	3024.62	4.5226	0	2316.13	9.54432	1741.21	1864.22	2009.82	2108.02	1462.53	231.317	6681.67	2174.6	2962.72	2543.14	3996.31	1468.2	24.1882	688.037	2509.84	632.295	1119.57	3199.94	1440.25	3593.76	1792.73	549.495	2465.34	1426.63	2155.33	3819.34	3077.16
hsapMXE24988913	1581	TTN	EPPRFVSKLNSLTVVAGEPAELQASIEGAQPIFVQWLKEKEEVIRESENIRITFVENVATLQFAKAEPANAGKYICQIKNDGGMRENMATLMVL	annot-exon	chr2:179590095-179590376	-	0	0	0	0.921313	0	0	0	0	0	0	0	2.21607	0.881649	0	0	0	0.383015	0	0.481173	0	0.64873	2.21397	0	0.089543	0	0.398016	2.27731	0	0	40.4596	0.165186	0.396924	0	0	0	17.5375	1.26363	0.394679	0	2.17974	0	0	0.30951
hsapMXE24988846	1581	TTN	AAPVIKRKIEPLEVALGHLAKFTCEIQSAPNVRFQWFKAGREIYESDKCSIRSSKYISSLEILRTQVVDCGEYTCKASNEYGSVSCTATLTVT	annot-exon	chr2:179602809-179603087	Dilated cardiomyopathy 1G | cardiomyopathy | MedGen:C1858763,OMIM:604145	0	0	0	1.66064	0.612681	0	0	0.600849	0	0.117933	0	2.20593	0	0	0.985355	0.644764	0	1.84615	0	0	0.775237	11.7744	0	0.834506	0	0.406216	2.33109	0	0	149.75	0	0	0	1.0693	0.872776	17.1223	4.27544	1.68573	0.262925	1.85405	0	0.180844	0.312505
hsapMXE24882427	1581	TTN	VPPSFTRRLKNTGGVLGASCILECKVAGSSPISVAWFHEKTKIVSGAKYQTTFSDNVCTLQLNSLDSSDMGNYTCVAANVAGSDECRAVLTVQ	novel-exons	chr2:179588583-179588861	-	0	0	6.72662	1.58885	0	0	0	0.428958	0	0	0	2.92204	0	0	0	0	1.58982	0.586549	0	0	1.15661	2.59727	0.236242	0	0	0.659406	1.53529	0.637457	0	37.6552	1.31857	0	0.413048	2.6222	1.31376	17.675	2.84252	0.56509	0.27414	2.48897	0.906873	0	0
hsapMXE24882426	1581	TTN	EPAVIVEKAGPMTVTVGETCTLECKVAGTPELSVEWYKDGKLLTSSQKHKFSFYNKISSLRILSVERQDAGTYTFQVQNNVGKSSCTAVVDVS	annot-exon	chr2:179588987-179589265	-	0	0	3.81781	2.26065	0	0	0	0	0	0	0	2.97108	0	0	0	0.316718	0	1.24313	0.942046	0	1.15735	0.630472	0	0.350087	0	0.920533	1.54505	0	0	38.6873	0.85957	0	0.215623	0.206824	1.02367	17.2302	3.98316	0.398923	0.0869945	2.02163	0	0.140357	0.364126
hsapMXE24882409	1581	TTN	DIAPFFTKPLRNVDSVVNGTCRLDCKIAGSLPMRVSWFKDGKEIAASDRYRIAFVEGTASLEIIRVDMNDAGNFTCRATNSVGSKDSSGALIVQ	novel-exons	chr2:179597561-179597842	-	0	0	0	1.66156	0	0	0	0	0	0.249425	0	4.04156	0	0	1.48185	0	0	1.0672	0	0	0.216994	2.56932	0.0916049	0.444893	0	0.545501	0.488015	0	0	18.7945	0	0	0.135109	0	0.510728	19.0265	1.54628	0.394679	0.086069	1.10541	1.81747	0	0
hsapMXE24882408	1581	TTN	EPAKIIERAELIQVTAGDPATLEYTVAGTPELKPKWYKDGRPLVASKKYRISFKNNVAQLKFYSAELHDSGQYTFEISNEVGSSSCETTFTVL	annot-exon	chr2:179597966-179598244	Distal myopathy Markesbery-Griggs type | neuromuscular disorder | MedGen:C1838244,OMIM:600334,ORPHA:609	0.11325	0	0	0.638134	0	0	0	0	0	0.252107	0	3.54932	0	0	0.11286	0.633437	0	0	0	0	0.219327	2.52458	0.0925899	0	0	0	0.483497	0.458978	0	16.3259	0.531165	0	0	0	0.31723	14.7285	1.34569	0	0.141512	0.93108	0	0	0
hsapMXE24882404	1581	TTN	AELIIIDKPHFIKELEPVQSAINKKVHLECQVDEDRKVTVTWSKDGQKLPPGKDYKICFEDKIATLEIPLAKLKDSGTYVCTASNEAGSSSCSATVTVR	novel-exons	chr2:179600238-179600534	-	0.435339	0	0	1.78833	0	0	0	0	0.0901093	0.229199	1.4767	3.73177	0	0	0.56119	0.89257	0.26257	2.49872	0	0	0.407794	1.74784	0.0869783	0.742759	0	0	4.3888	0.15748	0.187002	72.1062	0.324862	0	0	1.27243	0.255488	18.2745	1.00593	1.27932	0	2.76479	0	0	0.587756
hsap00021863	1581	TTN	EPPTFVKKVDDLIALGGQTVTLQAAVRGSEPISVTWMKGQEVIREDGKIKMSFSNGVAVLIIPDVQISFGGKYTCLAENEAGSQTSVGELIVK	annot-exon	chr2:179598341-179598619	-	0.11325	0	0	1.23973	0	0	0	0	0.0560094	0.355563	0	4.40158	0	0	0.486412	0.950155	1.41146	0	0	0	0	4.28083	0	0	0	0.406216	1.1509	0.788291	0	17.6155	0	0	0	0	0.663253	15.619	2.15354	0.398923	0	1.2954	0.455375	0	0
hsapMXE24880291	1612	SCN9A	YVTEFVDLGNVSALRTFRVLRALKTISVIP	novel-exons	chr2:167160541-167160632	-	0.606257	0	0.30436	0	6.5974	0	0	0	0	14.0848	0	0.254822	4.90326	0	0.420796	0	0	0	4.5066	0	1.73077	0.772752	0.280789	8.91288	12.9582	0	0.608325	4.91878	1.35214	0.246108	5.57313	4.22983	34.1856	1.64637	0.737142	0	0.86861	0	3.21352	0.56472	1.37617	0	15.588
hsap00002885	1612	SCN9A	YLTEFVNLGNVSALRTFRVLRALKTISVIP	annot-exon	chr2:167160748-167160839	Primary erythromelalgia | neurologic | MedGen:C0014805,OMIM:133020,ORPHA:90026,SNOMED CT:403390002	9.50318	15.9351	6.41556	0.149684	103.939	0	0	0	0	73.3332	0	3.98659	48.0264	4.26823	1.62761	22.4586	1.78778	19.5322	14.4689	8.67079	16.9593	8.96475	0.557593	22.2165	3.19073	4.90388	6.57764	12.0073	35.7334	1.92191	8.91835	3.96802	114.78	19.0136	9.60623	3.085	5.59339	3.64052	23.1946	0.56472	3.21287	1.34471	22.5939
hsapMXE24919181	1663	SNRNP200	DEIHLLHDDRGPVLEALVARAIQNIIMTAIVSLCLPSYLFIYLFVCLFEMESSSVAQAD	new	chr2:96960914-96961089	-	0	0	0	4.99086	1.02992	1.72684	0	0	0	0	0	0.133202	0	0	0.219962	0	0	0.822055	1.56053	0	13.0687	1.83293	1.0242	0.978752	0	1.45925	0	0	0	0.233109	0	0	2.53164	0.313561	0.31641	0.201082	0.84214	1.90885	0	0.885977	0.851042	0.232775	1.64992
hsap00002923	1663	SNRNP200	DEIHLLHDDRGPVLEALVARAIRNIEMTQEDVRLIGLSATLPNYEDVATFLRVDPAKGLFYFDNS	annot-exon	chr2:96959054-96959247	Retinitis pigmentosa | others/unknown | MedGen:C0035334,OMIM:268000,Orphanet:ORPHA791,SNOMED CT:28835009	10.1175	22.3811	10.5294	467.295	567.503	638.317	188.727	435.492	9.49899	132.776	14.4029	201.349	12.5963	15.518	166.042	7.8786	163.462	247.298	369.045	258.933	547.914	261.107	560.831	222.953	341.407	314.636	271.538	204.928	135.567	140.702	216.522	77.5071	348.965	255.37	489.364	139.521	400.527	84.3217	216.203	254.332	307.366	221.789	313.493
hsapMXE24875058	1726	EPCAM	TLSQKKKKKKKKKGQ	new	chr2:47608215-47608259	-	0	0	1.792	0	4.22203	2.48339	0	0	0.560552	0	0.637754	0.629398	0	0	0	0	0	0	0	0	0	1.57985	5.11868	26.3529	0	0	0	0	286.77	0	3.36597	0	0	0.669124	0	0	0	0	0	0	0	0	8.39057
hsap00003012	1726	EPCAM	VISRKKRMAKYEKAE	annot-exon	chr2:47612305-47612349	Lynch syndrome | cancer | MedGen:C1333990,Orphanet:ORPHA144,SNOMED CT:315058005	4662.65	2675.59	1324	7.52077	1351.09	5018.57	14792.5	80.6789	14479.8	2.90372	1706.34	1.15037	16353.1	4639.91	2.26976	5487.79	262.225	535.435	3206.11	668.817	370.497	185.499	4065.8	34176.3	31705.7	1187.18	176.263	2074.82	10193.5	3.92952	9093.6	55.7674	4327.5	2910.23	30.3933	0.496911	208.525	1245.2	47.8095	2872.43	4017.02	407.523	32733
hsapMXE24893707	1817	KCNQ2	IDMIVGPPPPSTPRHKKYPTKGPTAPPRESPQYSPRLGCQRLSD	novel-exons	chr20:62043103-62043235	-	0.753723	2.04919	0	0	0	0.441111	0	0	0	0	0	0	0	0	0	13.5896	0	2.40461	0	0	0	26.0351	0	0	0	0	0	0	0	0	0	0	0	0	0	0	0	0	0	0	0	0	0
hsap00003189	1817	KCNQ2	VDQIVGRGPAITDKDRTKGPAEAELPEDPSMMGRLGKVEKQ	annot-exon	chr20:62039766-62039889	Benign familial neonatal seizures 1 | neurologic | MedGen:C1852587,OMIM:121200	0.617743	0	0	0	0	24.7353	0	0	0	0	0	0	0	2.63437	0	0.573195	0	37.8887	0	0	0	200.544	0.541368	0	0	0	0	0	0	0	1.19512	0	0	0	0	0	0	0.90588	0	0	0	0	0
hsapMXE24986773	1861	SNAP25	EQLDRVEEGMNHINQDMKEAEKNLKDLGKCCGLFICPCNK	annot-mxe	chr20:10273530-10273647	MYASTHENIC SYNDROME, CONGENITAL | neuromuscular disorder | MedGen:CN229755,OMIM:616330	0	0	0	0.317954	0.33898	0.255002	0	8.60148	0	10.8925	3.37635	0	0	0	5.53853	0	3.61461	425.125	51.4557	7.58803	0	4272.53	0	20.4526	21.5959	47.8766	2.52095	16.0411	0.903338	5.33452	3.52742	5.56519	0.281923	15.8955	8.03351	0.1895	49.9583	14.0319	3.75806	23.6167	1.25247	0.747851	51.6112
hsapMXE24880942	1861	SNAP25	EQLERIEEGMDQINKDMKEAEKNLTDLGKFCGLCVCPCNK	annot-mxe	chr20:10273809-10273926	-	0	0	0	0.802259	0.35577	0.50708	0	10.3723	0	1.03372	0	0	0	0	1.94713	0	0.457671	244.287	21.6415	6.34598	0	12563	0	8.17816	46.4571	38.2184	1.81771	8.13521	0	9.81742	9.0443	0	0.281923	0.838798	2.40011	0	19.7199	5.4993	0.530151	21.0913	2.3423	0.29983	20.1746
hsapMXE24776139	2039	IQCB1	GLRSLLSKQETGTEFSQELRQLTDLLSPMVYQENSISK	novel-exons	chr3:121514817-121514929	-	0.279617	0.443945	0.375706	17.6336	3.92428	0.528735	0	8.59733	0.138289	1.38441	0	0.265889	0.550055	0	2.20509	0	5.76682	4.072	4.75038	0.827725	50.5075	3.11623	0.727562	1.64093	11.5216	5.15998	2.51634	3.53062	0	0.616701	3.65453	2.58184	3.29593	2.40544	13.1723	0.68589	0.505929	2.3684	1.48719	1.53083	5.99859	10.2278	3.70818
hsap00003533	2039	IQCB1	GLRRLLSKQETGTEFSQELRQLVGLLSPMVYQEVEEQ	annot-exon	chr3:121515965-121516074	SENIOR-LOKEN SYNDROME 5; SLSN5 | others/unknown | MedGen:C1836517,OMIM:609254	107.052	192.48	189.193	484.67	559.185	47.7179	16.5578	453.684	149.875	17.8899	97.1939	33.3476	397.067	570.205	115.818	319.673	68.9939	161.453	212.347	133.962	278.774	110.167	71.8869	132.428	239.022	182.26	129.16	119.714	190.221	50.8572	83.8894	30.1619	236.802	142.176	391.964	24.5792	189.587	30.9483	80.6463	209.023	210.33	196.261	222.194
hsapMXE25019596	2086	SCN5A	YVSENIKLGNLSALRTFRVLRALKTISVIP	annot-mxe	chr3:38655466-38655557	-	0	0	0	0	1.11216	20.5808	3.13361	0	10.3454	2.18484	0	305.92	0	0	22.8384	0	0	0.314525	1.4749	5.04953	3.09229	0.772752	2.81674	1.47988	0	5.41483	0.601105	0.508387	21.11	19.3062	0	0	0	0.299928	0.469512	118.554	5.08768	0	0.838114	1.10483	3.23451	0.544778	1.24152
hsapMXE24828712	2086	SCN5A	YTTEFVDLGNVSALRTFRVLRALKTISVIS	annot-mxe	chr3:38655234-38655325	Primary dilated cardiomyopathy | cardiomyopathy | MedGen:C0007193,ORPHA:217604,SNOMED CT:195021004	0	0	0	0	0	1.55942	0	0	0	0	0	20.3479	0	0	1.86082	0	0.565097	1.14972	0	0	0	1.27705	0	2.40955	0	2.96293	0.586987	0	0.378818	335.444	0	0	0	0	1.40207	19.7363	3.02933	0	0.26382	0	0	0.477638	0
hsapMXE24803242	2128	CACNA1D	VNDAIGWEWPWVYFVSLIILGSFFVLNLVLGVLSG	annot-mxe	chr3:53707740-53707843	Primary aldosteronism, seizures, and neurologic abnormalities | neurologic | MedGen:C3809609,OMIM:615474,ORPHA:369929	28.9486	30.78	0	0.819528	0	0.28767	0	0.891854	0	0	0	0	6.54432	51.7733	0	43.3458	0	48.7217	7.81135	7.75861	0.715721	7.40567	2.94781	7.55704	16.5738	24.0749	3.68536	10.4556	0	1.92898	9.40995	1.07628	0.327017	36.8362	0	0	4.32105	14.8506	0.771494	19.93	2.66186	1.72369	17.0107
hsapMXE24764592	2128	CACNA1D	MNDAMGFELPWVYFVSLVIFGSFFVLNLVLGVLSG	annot-mxe	chr3:53707050-53707153	- | others/unknown | MedGen:CN221809	875.371	606.216	124.029	0.508245	0	0	0	2.43082	0	0	34.4545	0	1410.82	2179.2	0	986.489	0	29.2903	1.30539	2.97995	0	27.0095	1.21455	6.78258	2.29097	4.32744	0	8.04475	20.2727	0	8.67572	0.747504	0.289225	2.02487	0.412509	0	0.824566	0	0.302737	23.2597	4.07868	0	7.90308
hsapMXE24834286	2221	ADH1B	GFKSKESVPKLVADFMAKKFSLDALITNILPFEKINEGFDLLRSGKS	annot-exon	chr4:100260734-100260872	Alcohol dependence | neurologic | MedGen:C0001973,OMIM:103780	0	0	0.467647	0	0	0	0	0	0	2.49032	0	0	0	0	0	0	166.285	24.19	306.04	60.2028	0	3.49813	0	2346	6855.72	46.0707	41.4042	399.586	0	23.384	251.353	4378.65	0	28.4391	18.2039	0	29.4462	27.585	1.31769	93.6954	101.046	0.591315	2254.54
hsapMXE24764203	2221	ADH1B	GFKSKEGIPKLVADFMAKKFSLDALITHVLPFEKINEGFDLLHSGKS	annot-exon	chr4:100231922-100232060	-	0	0	0	0	0	0	0	0	0	320.952	0.206467	0	0.516111	0	0	0	22521.4	2815.09	545.856	918.785	0.540021	19.8806	0	2910.19	634.685	912.848	1214.58	1924.15	0	994.26	1020.1	24606.6	0.462509	3908.89	1145.45	0	842.928	114.555	46.7244	753.695	799.998	195.153	1192.96
hsap00003796	2221	ADH1B	GLKSRDDVPKLVTEFLAKKFDLDQLITHVLPFKKISEGFELLNSGQS	annot-exon	chr4:100336635-100336773	-	0	0	0	0	0	0	0	0	0	0.213612	0	0	0	0	0	0	5.24819	0	0	5.01669	0	0	0	0.797406	0	0	2267.7	1.00946	0	0	0	3.32946	0	4.77439	0.103831	0	0	0	0	0	0.92959	8.24993	0
hsapMXE24760557	2258	FGFR3	SWISESVEADVRLRLANVSERDGGEYLCRATNFIGVAEKAFWLSVHGPRA	annot-exon	chr4:1804641-1804791	-	0	0	0.123605	0.654203	48.418	103.523	0	17.4086	0	0	0	0	0	0	0.416372	0	1.36878	0.887675	7.13328	95.1297	7.37945	26.2505	97.7685	75.7586	156.168	7.83554	208.954	44.9707	0	1.7013	176.296	39.5446	392.28	61.7763	1.19541	0	0.650726	100.64	10.5024	48.0321	10.5448	723.649	120.398
hsap00003845	2258	FGFR3	TAGANTTDKELEVLSLHNVTFEDAGEYTCLAGNSIGFSHHSAWLVVLP	annot-exon	chr4:1805419-1805563	Carcinoma of colon | cancer | MedGen:C0699790,OMIM:114500,SNOMED CT:269533000	0.580379	2.58305	7.94827	0.439779	195.743	26.9488	2.61995	11.8113	10.5113	1.36491	4.3298	2.9201	0.428664	0	1.39606	0.60941	16.3725	10.8287	15.5374	44.4291	13.126	320.973	23.6665	32.9458	195.134	6.81847	110.941	53.8912	2.24442	13.1657	224.69	29.4636	518.84	53.9771	2.95148	0.564547	0.738806	130.726	86.9993	50.8193	12.0278	784.44	149.158
hsapMXE24840768	2781	FGFR1	HSGINSSDAEVLTLFNVTEAQSGEYVCKVSNYIGEANQSAWLTVTRPVAK	novel-exons	chr8:38280543-38280693	-	0	0	0	6.08395	0	197.457	0	16.4918	0	6.11406	0	6.43826	0	0	12.4824	0	21.9068	16.4159	22.9316	19.918	27.1252	11.8425	14.9442	17.6402	9.71252	36.6917	14.6225	33.4899	8.5398	7.1294	7.12141	2.13437	19.5441	30.2565	35.6134	8.00554	21.19	24.6353	25.8371	44.3866	86.4822	6.26878	16.4998
hsap00004665	2781	FGFR1	TAGVNTTDKEMEVLHLRNVSFEDAGEYTCLAGNSIGLSHHSAWLTVLE	annot-exon	chr8:38279315-38279459	Osteoglophonic dysplasia | others/unknown | MedGen:C0432283,OMIM:166250,ORPHA:2645,SNOMED CT:254144002	27.9097	56.5729	4.42784	67.0645	1.43543	270.547	70.107	288.097	52.3951	642.782	15.2157	179.978	23.6234	3.37925	376.593	30.0453	707.945	270.697	303.862	494.782	153.774	232.755	40.5785	307.908	176.295	478.851	449.247	634.609	339.249	484.934	227.254	65.3625	136.962	392.576	371.312	161.295	1033.62	451.843	480.212	543.885	335.941	81.3335	207.762
hsapMXE25029012	2901	TPM2	KCGDLEEELKIVTNNLKSLEAQADK	annot-mxe	chr9:35684729-35684804	Cap myopathy 2 | neuromuscular disorder | MedGen:CN178537	0	10.4263	2503.96	397.597	137.592	880.971	2947.44	2363.77	363.012	1267.01	3357.25	11883.2	0	2.14909	917.698	0	296.594	1065.79	616.62	262.372	216.999	389.9	274.517	212.585	276.726	877.265	4980.43	344.835	7607.15	3686.74	184.128	21.0892	322.952	285.825	334.172	13752.5	433.426	75.9713	163.561	3081.7	350.859	137.89	239.854
hsapMXE24882256	2901	TPM2	RARQLEEELRTMDQALKSLMASEEE	annot-mxe	chr9:35685061-35685136	-	1.55572	0	258.518	285.731	137.109	2853.57	1577.97	4175.11	950.383	14644	722.312	3269.32	0.94394	0	1841.3	0	3809.14	5374.79	7534.69	7104.37	281.772	476.875	1317.14	10899.9	3879.12	16577	11320.7	6584.84	3096.81	3114.9	1938.41	121.665	269.05	2610.14	1559.84	7824.63	4357.99	276.508	1601.11	20303.5	2296.27	262.51	3930.25
hsapMXE24828281	3089	FHL1	GITYQDQPWHADCFVCVTCSKKLAGQRFTAVEDQYYCVDCYKNFVAKKC	novel-exons	chrX:135290630-135290775	Emery-Dreifuss muscular dystrophy 6 | neuromuscular disorder | MedGen:C2749106	0	5.63108	57.7466	8.93967	3.37467	215.326	254.038	321.855	0	772.605	6.5917	487.667	0	0	215.648	7.8003	7487.11	997.576	890.741	2863.02	106.767	1118.08	148.135	1319.11	1241.24	2138.84	5722.6	1281.33	233.764	8445.49	319.897	153.266	0	3016.23	658.766	484.182	946.218	121.048	712.714	3693.84	344.502	504.115	1389.6
hsap00005223	3089	FHL1	GDQNVEYKGTVWHKDCFTCSNCKQVIGTGSFFPKGEDFYCVTCHETKFAKHCVKCNK	annot-exon	chrX:135289951-135290120	Scapuloperoneal myopathy, X-linked dominant | neuromuscular disorder | MedGen:C2678027,OMIM:300717	0.633491	5.03921	216.467	9.77379	2.08111	294.286	125.839	386.08	0	922.831	21.1101	571.731	0	0	271.035	2.90388	7261.12	975.403	918.356	2929.74	130.393	1106.8	194.709	1241.32	1228.56	2155.16	5872	1250.43	151.987	8894.79	339.596	163.445	0.839538	2975.21	650.431	589.338	973.192	142.648	718.932	3617.25	356.53	516.077	1390.82
[truncated: 5 more columns]
