# Supplementary material for: The landscape of human mutually exclusive splicing
Source: Mol Syst Biol. 2017 Dec 14;13(12):959. doi: 10.15252/msb.20177728 (PMC5740500; doi:10.15252/msb.20177728)
Supplement: Supplementary file 9 — Dataset EV8 [file MSB-13-959-s009.xls]

## Sheet: README
Dataset EV8 Details of the disease prediction analysis

## Sheet: Classification-Performance
PSI value-based predictions (Fig. 4 C-D)
Prediction	Reference	Freq
cardioneurom	cardioneurom	9
other	cardioneurom	1
cardioneurom	other	3
other	other	11
	performanceCardioneurom.overall
Accuracy	0.833333
Kappa	0.666667
AccuracyLower	0.626158
AccuracyUpper	0.952646
AccuracyNull	0.583333
AccuracyPValue	0.00882659
McnemarPValue	0.617075
	performanceCardioneurom.byClass
Sensitivity	0.9
Specificity	0.785714
Pos-Pred-Value	0.75
Neg-Pred-Value	0.916667
Precision	0.75
Recall	0.9
F1	0.818182
Prevalence	0.416667
Detection-Rate	0.375
Detection-Prevalence	0.5
Balanced-Accuracy	0.842857
RPKM value-based predictions (Supplementary Fig. S29)
Prediction	Reference	Freq
cardioneurom	cardioneurom	9
other	cardioneurom	1
cardioneurom	other	4
other	other	10
	performanceCardioneurom.overall
Accuracy	0.791667
Kappa	0.589041
AccuracyLower	0.578487
AccuracyUpper	0.928681
AccuracyNull	0.583333
AccuracyPValue	0.0278721
McnemarPValue	0.371093
	performanceCardioneurom.byClass
Sensitivity	0.9
Specificity	0.714286
Pos-Pred-Value	0.692308
Neg-Pred-Value	0.909091
Precision	0.692308
Recall	0.9
F1	0.782609
Prevalence	0.416667
Detection-Rate	0.375
Detection-Prevalence	0.541667
Balanced-Accuracy	0.807143

## Sheet: Classification-Values
PSI value-based predictions (Fig. 4 C-D)
	CardioNeuromuscular	Outcome
TPM1_1021_hsapMXE24762222_hsapMXE24775504	cardioneurom	cardiomyopathy
ACTN4_1474_hsap00002733_hsapMXE24896964	other	other
IQCB1_2039_hsap00003533_hsapMXE24776139	other	other
GNAI3_212_hsap00000477_hsapMXE24908112	other	other
FGFR1_2781_hsap00004665_hsapMXE24840768	other	other
BSCL2_536_hsap00001052_hsapMXE24810118	other	other
FAR1_582_hsap00001154_hsapMXE24971296	other	other
SLC25A3_782_hsapMXE24877186_hsapMXE24903621	cardioneurom	cardiomyopathy
PCCA_871_hsap00001720_hsapMXE24761587	other	other
SNRNP200_1663_hsap00002923_hsapMXE24919181	other	other
TPM2_2901_hsapMXE25029012_hsapMXE24882256	cardioneurom	neuromuscular
PNPLA6_1435_hsap00002674_hsapMXE24833219	other	other
DNM2_1445_hsapMXE24769697_hsapMXE24769711	cardioneurom	neuromuscular
ADH1B_2221_hsapMXE24834286_hsapMXE24764203	cardioneurom	other
FGFR2_333_hsap00000719_hsapMXE24822432	other	other
LDB3_472_hsap00000947_hsap00000948	cardioneurom	cardiomyopathy
SCN9A_1612_hsap00002885_hsapMXE24880291	other	other
KCNQ2_1817_hsap00003189_hsapMXE24893707	cardioneurom	other
SNAP25_1861_hsapMXE24986773_hsapMXE24880942	cardioneurom	neuromuscular
MYL2_658_hsap00001282_hsapMXE24762604	other	cardiomyopathy
TTN_1581_hsapMXE24988846_hsapMXE24882427	cardioneurom	cardiomyopathy
SCN8A_752_hsap00001483_hsapMXE24842216	cardioneurom	other
SCN5A_2086_hsapMXE24828712_hsapMXE25019596	cardioneurom	cardiomyopathy
TTN_1581_hsapMXE24882408_hsapMXE24882409	cardioneurom	neuromuscular
RPKM value-based predictions (Supplementary Fig. S29)
	Predicted-Class	Observed-Class
TPM1_1021_hsapMXE24762222_hsapMXE24775504	cardioneurom	cardiomyopathy
ACTN4_1474_hsap00002733_hsapMXE24896964	other	other
IQCB1_2039_hsap00003533_hsapMXE24776139	other	other
GNAI3_212_hsap00000477_hsapMXE24908112	other	other
FGFR1_2781_hsap00004665_hsapMXE24840768	other	other
BSCL2_536_hsap00001052_hsapMXE24810118	other	other
FAR1_582_hsap00001154_hsapMXE24971296	other	other
SLC25A3_782_hsapMXE24877186_hsapMXE24903621	cardioneurom	cardiomyopathy
PCCA_871_hsap00001720_hsapMXE24761587	other	other
SNRNP200_1663_hsap00002923_hsapMXE24919181	other	other
TPM2_2901_hsapMXE25029012_hsapMXE24882256	cardioneurom	neuromuscular
PNPLA6_1435_hsap00002674_hsapMXE24833219	other	other
DNM2_1445_hsapMXE24769697_hsapMXE24769711	cardioneurom	neuromuscular
ADH1B_2221_hsapMXE24834286_hsapMXE24764203	cardioneurom	other
FGFR2_333_hsap00000719_hsapMXE24822432	cardioneurom	other
LDB3_472_hsap00000947_hsap00000948	cardioneurom	cardiomyopathy
SCN9A_1612_hsap00002885_hsapMXE24880291	other	other
KCNQ2_1817_hsap00003189_hsapMXE24893707	cardioneurom	other
SNAP25_1861_hsapMXE24986773_hsapMXE24880942	cardioneurom	neuromuscular
MYL2_658_hsap00001282_hsapMXE24762604	other	cardiomyopathy
TTN_1581_hsapMXE24988846_hsapMXE24882427	cardioneurom	cardiomyopathy
SCN8A_752_hsap00001483_hsapMXE24842216	cardioneurom	other
SCN5A_2086_hsapMXE24828712_hsapMXE25019596	cardioneurom	cardiomyopathy
TTN_1581_hsapMXE24882408_hsapMXE24882409	cardioneurom	neuromuscular

## Sheet: Classification-Data
PSI value-based predictions (Fig. 4 C-D)
#NA values were converted to zeros
	blood_B-lymphocyte	blood_lymphoblast	breast_cancer	colorectal_carcinoma	HeLa	Keratinocytes	liver_carcinoma	lung_fibroblast	skeletal_muscle_myoblasts	skeletal_muscle_myotubes	stem_cells_hESC	umbilical_cord	2-cell	4-cell	8-cell	ES-p0	hESC-passage	late-blastocyst	morulae	oocyte	zygote	adipose	adrenal	appendix	bladder	bonemarrow	brain	colon	duodenum	endometrium	esophagus	gallbladder	heart	kidney	liver	lung	lymphnode	ovary	pancreas	placenta	prostate	salivarygland	skin	smallintestine	spleen	stomach	testis	thyroid	Disease
TPM1_1021_hsapMXE24762222_hsapMXE24775504	-0.851852	-0.941352	-0.911247	-0.963433	-0.962622	-0.886049	-0.855811	0.375561	0.136562	0.159671	-0.459877	-0.816349	-0.187569	-0.125772	-0.195343	-0.646578	-0.616806	-0.944504	-0.662791	0.0685	-0.218907	0.430477	0.182676	0.549287	0.691196	-0.746351	0.591791	-0.0244293	0.0226993	0.781056	0.963091	0.335788	0.993225	-0.461304	-0.589872	0.229725	0.133418	0.346834	-0.593275	-0.410101	0.836153	0.0623672	-0.359993	0.0864125	0.000888157	-0.338969	0.417065	-0.398236	cardiomyopathy
ACTN4_1474_hsap00002733_hsapMXE24896964	0.826988	0.948113	0.941532	0.982612	0.959739	0.99064	0.869969	0.989073	0.762406	0.8514	0.0572829	0.985953	-0.760173	-0.553066	0.252671	NA	-0.165647	-0.135799	0.246262	0.0444444	-0.219444	0.98701	0.830938	0.919539	0.947512	0.548064	-0.333063	0.849029	0.789452	0.967771	0.916066	0.960953	0.736777	0.756347	0.924615	0.933333	0.931815	0.975853	0.907169	0.980018	0.893426	0.911551	0.978019	0.711602	0.924774	0.842175	0.334373	0.8444	other
IQCB1_2039_hsap00003533_hsapMXE24776139	1	0.999379	0.994624	1	1	1	0.998653	1	1	1	1	0.984127	0.989247	0.993145	0.985076	1	1	0.998117	1	0.99681	1	1	1	1	1	1	1	1	1	1	1	1	1	1	1	1	1	1	1	1	1	1	1	1	1	1	1	1	other
GNAI3_212_hsap00000477_hsapMXE24908112	0.998168	0.992406	0.998509	0.99745	0.999461	1	1	1	1	1	1	0.998594	0.998366	0.996992	0.999062	1	0.998917	1	0.999107	1	1	1	1	1	1	0.997908	1	1	1	1	1	1	1	1	1	1	0.998252	1	1	1	1	1	1	1	1	1	1	1	other
FGFR1_2781_hsap00004665_hsapMXE24840768	0.963925	1	0.344627	0.0653502	0.969703	-0.75	0.907057	0.996115	0.972601	0.964646	0.941819	0.976065	1	1	1	1	0.985714	1	1	1	1	0.975	0.989899	0.927455	0.956342	0.812456	0.981445	0.98374	0.9	0.97776	0.977826	0.964166	0.991477	0.9875	1	0.887015	0.903558	0.9905	0.957865	0.95078	0.931206	0.747335	0.95335	0.940742	0.930799	0.967434	0.96197	0.850458	other
BSCL2_536_hsap00001052_hsapMXE24810118	1	1	1	1	1	1	1	1	1	1	1	1	0.99887	1	1	1	1	1	0.961538	1	1	1	1	1	1	1	1	1	1	1	1	1	1	1	1	1	1	1	1	1	0.997114	1	1	1	1	1	1	1	other
FAR1_582_hsap00001154_hsapMXE24971296	1	0.998366	0.995583	0.943966	0.996753	0.992908	1	1	0.997934	1	0.990338	1	1	1	0.807744	1	0.947712	1	0.898413	1	1	1	0.980392	1	0.995935	0.991966	0.992908	0.984888	1	1	0.997821	0.995859	0.985859	1	1	0.99359	0.988385	0.988636	1	1	0.991071	1	1	1	1	0.992547	0.657018	0.99458	other
SLC25A3_782_hsapMXE24877186_hsapMXE24903621	-0.993277	-0.992566	-0.989207	-0.994125	-0.994937	-0.993024	-0.995439	-0.995965	-0.739208	-0.609603	-0.994379	-0.998247	-0.999074	-0.990777	-0.921858	-0.996845	-0.987475	-0.986252	-0.960583	-1	-1	-0.991192	-0.991582	-0.993997	-0.998232	-0.97131	-0.998295	-0.996571	-0.997435	-0.991978	-0.901824	-0.994823	0.772165	-0.99244	-0.995255	-0.997848	-0.989132	-0.990003	-0.993103	-0.993047	-0.910339	-0.996223	-0.994642	-0.995814	-0.991789	-0.995686	-0.986381	-0.993759	cardiomyopathy
PCCA_871_hsap00001720_hsapMXE24761587	0.997245	1	1	1	1	1	1	1	0.985714	1	1	1	1	0.995885	1	1	0.999048	1	1	1	1	1	0.996528	1	1	1	1	1	1	1	1	1	1	1	1	1	0.966667	1	1	1	1	1	1	1	1	0.99375	1	1	other
SNRNP200_1663_hsap00002923_hsapMXE24919181	0.999322	0.996581	0.998632	0.997459	1	1	0.991424	1	0.998264	0.998358	0.998321	0.996885	1	1	1	1	1	1	1	1	1	1	1	0.990459	1	0.998521	1	0.99599	1	1	1	1	1	1	1	1	1	0.996503	1	1	1	1	1	0.996154	1	1	0.995793	1	other
TPM2_2901_hsapMXE25029012_hsapMXE24882256	0.132714	-0.0151774	-0.436606	-0.582786	-0.267583	-0.587017	0.106193	-0.854166	0.532119	0.270677	0.536868	-0.361229	NA	1	0.763282	0.132077	0.399871	-0.178876	0.803526	-1	NA	-0.870287	-0.56714	-0.893595	-0.943729	-0.110878	0.104191	-0.924819	-0.879266	-0.945101	-0.510575	-0.928058	0.0532825	-0.787588	-0.608263	-0.817205	-0.582112	-0.824339	-0.664337	-0.862565	-0.824831	-0.828664	-0.267613	-0.920262	-0.627101	-0.727404	-0.605357	-0.699769	neuromuscular
PNPLA6_1435_hsap00002674_hsapMXE24833219	0.985875	0.977873	1	0.996759	1	0.996324	0.988231	0.991668	0.992995	0.962866	0.991929	0.985397	1	1	1	1	0.984127	0.949784	1	1	1	0.981538	0.964519	0.927582	0.974336	0.960367	0.937457	0.996296	0.98	0.935661	0.97636	0.946189	0.962673	0.943393	0.947554	0.936549	0.931853	0.985075	1	0.973277	0.972777	0.948671	0.982418	0.973242	0.895904	0.963556	0.979856	0.990046	other
DNM2_1445_hsapMXE24769697_hsapMXE24769711	-0.196627	-0.422831	-0.866304	-0.901496	-0.426407	-0.916562	-0.196908	-0.523164	-0.611807	-0.470299	0.692445	-0.332035	0.05	0.292274	0.833333	1	0.942113	-0.165737	1	0.333333	-0.333333	-0.361139	0.285357	-0.369767	-0.564821	0.0499766	0.603167	-0.838954	-0.707855	-0.460902	-0.791384	-0.401648	0.233078	-0.241492	-0.659346	-0.431214	-0.273825	-0.244974	-0.437863	-0.39582	-0.682625	-0.696153	-0.901601	-0.629361	-0.301961	-0.808807	0.262096	-0.607036	neuromuscular
ADH1B_2221_hsapMXE24834286_hsapMXE24764203	NA	NA	NA	NA	NA	0	-1	-0.984496	NA	NA	NA	NA	NA	NA	1	NA	NA	NA	-1	-1	NA	-0.988606	-0.993799	-0.424394	-0.81167	-1	-0.396825	0.0864059	0.828249	-0.943948	-0.362327	-0.574274	-0.968549	-0.629059	-0.700925	-0.986641	-0.982389	-0.9673	-0.647643	-0.970958	-0.101128	-0.78769	-0.971064	0.141009	-0.98995	0.831448	-0.436126	-0.797024	other
FGFR2_333_hsap00000719_hsapMXE24822432	0.333333	NA	-0.983836	-0.960784	NA	-1	-0.166667	1	NA	NA	0.652925	1	1	0.979104	0.883333	1	0.806752	1	0.888	0.888889	0.333333	0.285714	0.943739	0.66817	0.117728	NA	0.983417	-0.320944	-0.614846	0.71282	-0.285739	-0.48834	0.875	-0.200616	0.157366	-0.929967	0.969231	0.9375	-0.884524	-0.381198	-0.120383	-0.917047	-0.927789	-0.250744	1	-0.791265	0.947916	-0.952254	other
LDB3_472_hsap00000947_hsap00000948	NA	NA	1	NA	1	NA	NA	1	-0.532221	-0.345138	1	NA	NA	NA	NA	NA	NA	NA	NA	NA	NA	0.727273	0.166667	0.316667	-0.075641	1	0.859829	0.399318	1	-0.00861678	-0.146091	0.666667	0.471768	0.833333	-1	0.5	0.333333	0.25	-1	0.511111	0.116955	1	1	0.570833	1	0.555556	1	1	cardiomyopathy
SCN9A_1612_hsap00002885_hsapMXE24880291	1	0.898678	1	NA	NA	NA	0.579013	0.648223	0.833333	1	0.814815	0.5	0.916667	1	0.333333	NA	0.842857	NA	NA	0.823956	1	1	1	0.666667	1	1	1	0.367633	-0.333333	1	0.866667	0.57483	0.333333	0.2	-0.111111	1	0.818182	1	1	0.815697	-1	1	1	0.525	0.963636	1	0.958402	1	other
KCNQ2_1817_hsap00003189_hsapMXE24893707	NA	NA	1	1	NA	NA	NA	NA	NA	NA	1	NA	0	NA	NA	NA	NA	NA	NA	NA	1	NA	1	NA	NA	NA	0.833618	NA	NA	NA	NA	NA	NA	1	NA	NA	NA	NA	NA	NA	NA	NA	NA	NA	NA	NA	1	NA	other
SNAP25_1861_hsapMXE24986773_hsapMXE24880942	0	-0.333333	NA	1	0.729167	NA	NA	0.888889	NA	1	0.866667	1	NA	NA	NA	NA	1	NA	1	NA	NA	1	0.291771	0.375505	-0.05	NA	-0.363118	0.0587928	-0.166071	0.249428	0.25	0.534694	0.195437	-0.533333	1	1	0.777778	0.862179	0.27381	0.8	-0.0907029	1	NA	0.515314	1	0.389373	0.633286	0.0952381	neuromuscular
MYL2_658_hsap00001282_hsapMXE24762604	1	NA	NA	1	1	1	NA	NA	1	1	1	1	NA	NA	1	NA	1	NA	NA	NA	NA	1	NA	1	1	1	1	1	1	1	1	1	0.999969	1	NA	NA	1	NA	NA	1	1	1	NA	1	1	1	1	1	cardiomyopathy
TTN_1581_hsapMXE24988846_hsapMXE24882427	0.126977	NA	0	NA	1	NA	NA	0	0.0990181	0.114456	0.266667	0.316667	0	NA	NA	NA	0	0	0	NA	0.5	0	NA	NA	NA	-0.444444	0.5	0	NA	NA	0.3	NA	0.516126	NA	0	-0.25	-0.3125	1	0.333333	0	0.142857	NA	NA	NA	0	0	-0.0538462	NA	cardiomyopathy
SCN8A_752_hsap00001483_hsapMXE24842216	1	NA	-0.28	-0.580952	NA	0.5	-1	-0.447386	0.422807	-0.122685	0.365385	-0.490221	-0.133333	0	1	NA	1	NA	NA	-0.34188	0.333333	NA	-0.75	1	NA	0	-0.783998	-0.366667	NA	-0.333333	0	-0.866667	-1	-1	-1	-1	1	-0.25	-1	-1	-1	-1	0.555556	-1	0	0.333333	0.652351	-1	other
SCN5A_2086_hsapMXE24828712_hsapMXE25019596	NA	-1	-1	-0.885714	NA	-1	NA	-1	-0.884417	-0.716293	-1	-0.859163	NA	NA	NA	-1	-0.97619	-1	NA	NA	NA	NA	NA	-1	-1	-1	-1	0.111111	NA	-0.733333	0	-1	0.886989	NA	NA	-1	0	-0.619048	NA	-0.333333	-1	-1	0	-1	NA	NA	-0.9	-0.888889	cardiomyopathy
TTN_1581_hsapMXE24882408_hsapMXE24882409	-0.0717195	NA	1	NA	0	NA	NA	0.25	0.0191729	0.155598	0.0666667	-0.15	0.166667	NA	NA	NA	0	0	0	NA	0	0	NA	NA	NA	0.0833333	0.166667	-0.5	NA	NA	0.0333333	NA	0.02465	NA	0	0	-0.0625	0	-0.0666667	-1	0.107143	NA	NA	NA	-0.5	0	0.29359	NA	neuromuscular
RPKM value-based predictions (Supplementary Fig. S29)
	2-cell	4-cell	8-cell	adipose	adrenal	appendix	bladder	Blood_B-Lymphocyte	Blood_Lymphoblast	bonemarrow	brain	breast_cancer	colon	Colon_colorectal_carcinoma	duodenum	endometrium	esophagus	ES-p0	gallbladder	heart	HeLa	hESC-passage	kidney	Late-blastocyst	liver	liver_carcinoma	lung	Lung_Fibroblast	lymphnode	Morulae	Muscle_Skeletal_Muscle_Myotubes	muscle_skeletal_myoblasts	Oocyte	ovary	pancreas	placenta	Pronuclei	prostate	salivarygland	skin	smallintestine	spleen	stem_cells_hESC	stomach	testes	thyroid	Umbilical_cord	Zygote	Disease
TPM1_1021_hsapMXE24762222_hsapMXE24775504	-97.4306	-316.184	-82.3163	1726.95	331.241	3204.61	9404.42	2339.89	-614.689	-454.419	771.494	-2414.84	4.47698	-187.962	1238.08	7261.99	9516.28	-3103.95	2016.82	87468.5	-531.983	-11284.4	-924.657	-2442.85	-382.56	-475.242	406.169	1299.43	318.539	-165.019	1041.57	1557.55	151.848	750.677	-546.591	-885.784	-24.289	13651	192.586	-958.282	2312.05	-153.928	-1832.72	-816.39	352.762	-348.14	-3268.94	-350.779	cardiomyopathy
ACTN4_1474_hsap00002733_hsapMXE24896964	-10.6608	1605.04	1605.04	1594.99	1585.06	2038.01	2037.57	1290.14	3543	783.099	-267.993	4806.33	1788.16	6240.07	2424.66	2398.47	3390.11	1605.04	1340.4	407.863	1081.27	1605.04	1996.72	1605.04	633.674	1058.91	3107.95	3221.05	1414.7	1605.04	2603.17	3351.91	1605.04	1932.26	505.347	2608.26	1605.04	1361.65	2192.13	3571.85	2366.51	2679	68.3937	2443.47	128.164	1072.16	2259.32	-5.13746	other
IQCB1_2039_hsap00003533_hsapMXE24776139	127.222	190.15	154.448	64.5334	164.77	201.677	108.372	281.518	201.668	239.642	89.8346	39.1348	135.18	45.7532	244.657	167.51	133.339	16.5578	107.064	48.1023	164.277	134.502	82.9289	16.6226	26.4567	85.3244	132.727	17.8497	433.412	96.6517	31.8237	21.7762	486.543	167.612	28.5156	71.4824	647.533	213.969	199.572	145.916	218.618	217.325	136.596	148.702	430.05	71.4647	36.1212	342.458	other
GNAI3_212_hsap00000477_hsapMXE24908112	676.959	1025.61	1543.3	739.843	632.788	1436.98	797.744	1768.03	2023.24	2056.61	438.187	2992.96	1196.2	1931.61	1188.61	942.731	1567.06	654.083	605.101	171.413	2422.66	1115.34	930.528	519.441	474.45	830.764	718.453	945.074	1156.24	1619.87	733.398	453.01	186.469	659.74	269.682	691.93	273.484	803.193	513.091	1315.12	1085.9	1261.56	1386.63	1271.99	932.84	428.9	1506.21	791.17	other
FGFR1_2781_hsap00004665_hsapMXE24840768	22.3578	271.502	271.502	679.111	263.316	274.068	473.056	32.3676	271.502	124.145	212.762	33.0023	284.516	85.605	185.304	368.196	448.194	70.107	589.677	485.531	282.676	243.233	201.576	271.502	36.4343	107.498	327.455	635.238	313.851	271.502	174.479	153.898	271.502	1063.72	419.934	471.523	271.502	524.651	162.552	57.851	189.031	112.289	1902	150.47	386.447	114.404	336.034	33.5175	other
BSCL2_536_hsap00001052_hsapMXE24810118	728.635	991.068	545.649	358.374	2320.59	340.696	476.664	308.651	245.288	489.724	1937.49	1094.39	478.978	713.564	455.748	520.508	414.196	854.157	569.529	185.8	287.926	868.458	729.089	276.122	184.835	50.1821	608.333	283.125	445.128	235.445	143.041	393.662	788.077	743.48	539.352	268.772	3280.12	886.203	1785.31	408.353	401.9	351.802	871.654	904.855	2987.81	479.204	201.75	905.787	other
FAR1_582_hsap00001154_hsapMXE24971296	19.8398	75.5146	220.188	101.108	128.7	179.556	215.289	128.792	307.892	472.153	231.077	214.433	201.454	102.521	325.225	244.763	497.587	151.837	121.004	111.254	98.6545	151.803	117.628	151.803	14.228	151.803	174.42	93.9038	191.371	130.955	128.543	36.5867	13.0094	123.912	53.1563	119.798	65.6532	137.057	84.6116	113.247	192.449	153.65	166.175	647.654	62.7687	115.899	151.442	49.588	other
SLC25A3_782_hsapMXE24877186_hsapMXE24903621	-759.853	-1696.3	-6062.36	-2434.4	-2771.73	-1549	-1142.08	-5627.13	-6427.67	-1822.99	-1217.79	-3925.49	-2890.4	-5460.39	-3504.18	-982.606	-1441.99	-6747.88	-622.336	2173.79	-4257.85	-18158.4	-3642.08	-13334.4	-1007.14	-3679.21	-1620.55	-2238.6	-1687.76	-10686.5	-1466.68	-1855.89	-664.574	-1595.57	-537.109	-758.01	-704.887	-1337.57	-1473.42	-1554.52	-2843.64	-1130.55	-4904.47	-3015.44	-730.748	-854.606	-3540.99	-57.7092	cardiomyopathy
PCCA_871_hsap00001720_hsapMXE24761587	137.167	67.7868	87.6676	695.628	1096.92	281.449	330.908	131.01	102.62	83.9719	265.466	153.964	418.427	287.413	368.096	249.793	249.372	851.294	181.89	345.974	118.121	227.517	2223.98	323.801	790.649	198.39	180.777	103.586	164.932	323.801	68.806	49.1228	462.861	362.564	111.083	332.828	305.415	599.723	496.069	157.694	333.838	314.18	523.824	257.522	200.172	296.494	114.29	161.204	other
SNRNP200_1663_hsap00002923_hsapMXE24919181	258.137	18.1051	258.137	145.304	246.491	366.179	257.019	450.095	676.101	607.51	183.09	718.376	211.38	641.1	347.237	325.621	255.842	188.727	181.744	142.1	511.561	70.8488	216.261	258.137	84.4885	391.875	257.301	124.848	538.783	258.137	200.371	139.551	258.137	412.619	87.7186	215.441	11.1938	253.732	283.525	205.708	305.442	382.094	535.725	321.513	480.008	203.993	193.964	258.137	other
TPM2_2901_hsapMXE25029012_hsapMXE24882256	-1871.84	-1871.84	1618.5	-3410.91	-2703.7	-8201.06	-6868.13	5.22294	19.9113	-42.3527	-65.6523	-52.6335	-3624.03	-1988.24	-3578.32	-15720.5	-12074.9	1369.47	-4290.12	330.267	-1953.28	4218.35	-1256.48	-147.395	-84.3374	-12.3812	-1977.08	-13365.2	-768.816	2664.79	8717.1	5994.16	-1871.84	-3129.28	-188.554	-1570.4	-1871.84	-18029.2	-1443.29	-149.032	-4501.89	-1425.48	1343.73	-1254.38	-942.82	-290.855	-1018.96	-1871.84	neuromuscular
PNPLA6_1435_hsap00002674_hsapMXE24833219	220.665	220.665	220.665	161.729	195.699	188.421	182.374	507.113	169.512	426.087	322.578	374.195	252.435	950.771	274.883	136.169	165.26	101.9	148.204	98.1724	183.002	15.5286	287.149	220.665	72.2589	114.835	513.951	296.612	336.923	220.665	156.288	307	220.665	179.041	42.0322	144.465	220.665	172.48	203.617	372.889	300.464	391.146	722.934	179.719	454.836	100.064	389.17	220.665	other
DNM2_1445_hsapMXE24769697_hsapMXE24769711	-242.714	-242.714	-242.714	-112.935	203.544	-258.663	-302.564	-170.565	-529.526	-24.2371	289.56	-951.27	-968.018	-946.453	-737.269	-225.687	-607.532	38.2626	-183.923	96.7185	-373.231	-242.714	-179.898	-242.714	-124.217	-84.0493	-341.956	-152.674	-316.315	12.5291	-166.902	-205.57	-242.714	-130.802	-95.1462	-196.364	-242.714	-365.943	-458.196	-753.609	-641.12	-282.947	340.732	-1475.53	143.339	-197.825	-214.028	-242.714	neuromuscular
ADH1B_2221_hsapMXE24834286_hsapMXE24764203	-936.141	-936.141	-936.141	-19989.1	-2837.3	-305.052	-876.399	-936.141	-936.141	-936.141	-936.141	-936.141	435.196	-936.141	6199.16	-656.531	-1188.48	-936.141	-1108.88	-1078.57	-936.141	-936.141	-747.367	-936.141	-21266.6	-936.141	-3986.97	-317.441	-604.344	-936.141	-936.141	-936.141	-936.141	-844.361	-85.1374	-60.6095	-936.141	-30.4882	-596.452	-106.221	482.319	-928.69	-936.141	5733.33	-15.6914	-154.016	-936.141	-936.141	other
FGFR2_333_hsap00000719_hsapMXE24822432	-6.3564	-6.3564	-6.3564	11.3327	170.825	56.8709	-11.0906	-6.3564	-6.3564	-6.3564	270.824	-51.237	-36.8798	-31.7323	-14.4656	170.841	-44.0705	86.4584	-124.527	-6.3564	-6.3564	-6.3564	4.66907	-6.3564	23.6625	-6.3564	-209.829	-6.3564	20.4743	-6.3564	-6.3564	-6.3564	-6.3564	40.9771	-50.3361	-37.8303	-6.3564	-18.3648	-338.004	-106.648	-12.8356	-6.3564	185.842	-125.55	98.409	-232.893	-6.3564	-6.3564	other
LDB3_472_hsap00000947_hsap00000948	-78.8831	-78.8831	-78.8831	-78.5367	-62.2545	-8.9797	-37.1344	-78.8831	-78.8831	-78.8831	-53.4041	-78.8831	-30.253	-78.8831	-78.8831	-50.8412	-299.532	-78.8831	-7.12306	-2353.74	-78.8831	-78.8831	-78.8831	-78.8831	-78.8831	-78.8831	-17.6969	-78.8831	-78.8831	-78.8831	-188.854	-320.407	-78.8831	-26.9496	-78.8831	-8.02565	-78.8831	-197.346	-78.8831	-78.8831	-45.309	-78.8831	-78.8831	-78.8831	-78.8831	-78.8831	-78.8831	-78.8831	cardiomyopathy
SCN9A_1612_hsap00002885_hsapMXE24880291	11.4526	11.4526	11.4526	11.4526	20.3972	17.0878	11.4526	11.4526	108.441	13.2706	11.4526	11.4526	15.6448	11.4526	11.4526	11.4526	11.4526	11.4526	11.4526	11.4526	11.4526	11.4526	10.1266	11.4526	11.4526	82.6773	20.6192	56.3391	11.4526	11.4526	11.4526	11.4526	40.0192	11.4526	11.4526	21.1886	11.4526	11.4526	11.4526	11.4526	7.28133	28.8433	11.4526	11.4526	76.8858	11.4526	11.4526	30.9027	other
KCNQ2_1817_hsap00003189_hsapMXE24893707	5.35056	5.35056	5.35056	5.35056	42.2898	5.35056	5.35056	5.35056	5.35056	5.35056	176.392	5.35056	5.35056	20.6324	5.35056	5.35056	5.35056	5.35056	5.35056	5.35056	5.35056	5.35056	5.35056	5.35056	5.35056	5.35056	5.35056	5.35056	5.35056	5.35056	5.35056	5.35056	5.35056	5.35056	5.35056	5.35056	5.35056	5.35056	5.35056	5.35056	5.35056	5.35056	15.7044	5.35056	1.80855	5.35056	5.35056	5.35056	other
SNAP25_1861_hsapMXE24986773_hsapMXE24880942	-150.762	-150.762	-150.762	-150.762	191.37	31.0004	-150.762	-150.762	-150.762	-150.762	-7585.1	-150.762	9.09858	-150.762	-40.0956	1.58695	-150.762	-150.762	9.71278	-150.762	-150.762	-150.762	-150.762	-150.762	-150.762	-150.762	12.6275	10.1605	-150.762	-150.762	-150.762	-150.762	-150.762	37.1273	8.66895	-150.762	-150.762	0.413825	-150.762	-150.762	34.5782	-150.762	-150.762	10.1765	32.0749	-150.762	-150.762	-150.762	neuromuscular
MYL2_658_hsap00001282_hsapMXE24762604	6574.61	6574.61	6574.61	6574.61	6574.61	6574.61	6574.61	88.4107	6574.61	6574.61	12.4927	6574.61	10.7082	34.4088	6574.61	6574.61	6574.61	6574.61	13.3633	314576	6574.61	6574.61	42.8108	6574.61	6574.61	6574.61	6574.61	6574.61	158.174	6574.61	227.733	233.152	6574.61	6574.61	6574.61	6574.61	6574.61	95.3652	6574.61	6574.61	6574.61	6574.61	6574.61	18.0505	6574.61	70.2871	6574.61	6574.61	cardiomyopathy
TTN_1581_hsapMXE24988846_hsapMXE24882427	0.8493	0.8493	0.8493	0.8493	0.8493	0.8493	0.8493	0.8493	0.8493	0.8493	8.45339	0.8493	0.8493	0.8493	0.8493	0.8493	0.8493	0.8493	0.8493	33.2624	0.8493	0.8493	0.8493	0.8493	0.8493	0.8493	0.8493	0.8493	0.8493	0.8493	0.8493	-0.949407	0.8493	0.8493	0.8493	0.8493	0.8493	0.8493	0.8493	0.8493	0.8493	0.8493	0.8493	0.8493	0.8493	0.8493	0.8493	0.8493	cardiomyopathy
SCN8A_752_hsap00001483_hsapMXE24842216	-1.91038	-1.91038	-1.91038	-1.91038	-1.91038	-1.91038	-1.91038	-1.91038	-1.91038	-1.91038	-98.3176	-1.91038	-1.91038	-1.91038	-1.91038	-1.91038	-1.91038	-1.91038	-1.91038	-1.91038	-1.91038	-1.91038	-1.91038	-1.91038	-1.91038	-1.91038	-1.91038	-6.32881	-1.91038	-1.91038	5.38562	-1.91038	-1.91038	-1.91038	-1.91038	-1.91038	-1.91038	-1.91038	-1.91038	-1.91038	-1.91038	-1.91038	5.54207	-1.91038	23.5475	-1.91038	-21.5269	-1.91038	other
SCN5A_2086_hsapMXE24828712_hsapMXE25019596	-3.70014	-3.70014	-3.70014	-3.70014	-3.70014	-3.70014	-3.70014	-3.70014	-3.70014	-3.70014	-3.70014	-3.70014	-3.70014	-19.2639	-3.70014	-3.70014	-3.70014	-3.70014	-3.70014	283.715	-3.70014	-3.70014	-3.70014	-3.70014	-3.70014	-3.70014	-3.70014	-3.70014	-3.70014	-3.70014	-282.331	-105.914	-3.70014	-3.70014	-3.70014	-3.70014	-3.70014	-3.70014	-3.70014	-3.70014	-3.70014	-3.70014	-26.7483	-3.70014	-3.70014	-3.70014	-27.0638	-3.70014	cardiomyopathy
TTN_1581_hsapMXE24882408_hsapMXE24882409	-0.0950123	-0.0950123	-0.0950123	-0.0950123	-0.0950123	-0.0950123	-0.0950123	-0.0950123	-0.0950123	-0.0950123	-0.0950123	-0.0950123	-0.0950123	-0.0950123	-0.0950123	-0.0950123	-0.0950123	-0.0950123	-0.0950123	-0.0950123	-0.0950123	-0.0950123	-0.0950123	-0.0950123	-0.0950123	-0.0950123	-0.0950123	-0.0950123	-0.0950123	-0.0950123	-0.0950123	-4.56059	-0.0950123	-0.0950123	-0.0950123	-0.0950123	-0.0950123	-0.0950123	-0.0950123	-0.0950123	-0.0950123	-0.0950123	-0.0950123	-0.0950123	-0.0950123	-0.0950123	-0.0950123	-0.0950123	neuromuscular
