# Supplementary material for: The landscape of human mutually exclusive splicing
Source: Mol Syst Biol. 2017 Dec 14;13(12):959. doi: 10.15252/msb.20177728 (PMC5740500; doi:10.15252/msb.20177728)
Supplement: Supplementary file 10 — Dataset EV9 [file MSB-13-959-s010.xls]

## Sheet: README
Dataset EV9 Scientific and common names of the 18 mammals used in the evolutionary analysis, and the accession numbers to the data used in the analysis.

## Sheet: Species names - data accessions
Species	Species common name	Genome data source / GenBank accession numbers
Pan troglodytes	chimpanzee	NC_006468.2-NC_006492.2
Mus musculus	mouse	GRCm38.70
Rattus norvegicus	rat	NC_005100.2-NC_005120.2
Octodon degus	degu	JH651516-JH655877
Ochotona princeps	American pika	DS362266-DS469506
Canis lupus familiaris	dog	CM000001.3-CM000039.3
Odobenus rosmarus divergens	Pacific walrus	KB228878-KB231584
Bos taurus	cow	CM000177.5-CM000206.5, CM001061.5
Orcinus orca	killer whale	KB316842-KB317695
Myotis lucifugus	little brown bat	GL429767-GL433173
Sorex araneus	European shrew	JH798146-JH801364
Ceratotherium simum simum	rhinozeros	JH767723-JH768553
Loxodonta africana	elephant	GL010027-GL010719
Trichechus manatus latirostris	Florida manatee	JH594607-JH597751
Echinops telfairi	lesser hedgehog tenrec	JH980292-JH984048
Dasypus novemcinctus	nine-banded armadillo	JH561178.JH584234
Sarcophilus harrisii	Tasmanian devel	GL834412-GL864320, GL864322-GL870385
Monodelphis domestica	opossum	CM000368.1-CM000376.1
