# Supplementary material for: The landscape of human mutually exclusive splicing
Source: Mol Syst Biol. 2017 Dec 14;13(12):959. doi: 10.15252/msb.20177728 (PMC5740500; doi:10.15252/msb.20177728)
Supplement: Supplementary file 11 — Dataset EV10 [file MSB-13-959-s011.xls]

## Sheet: README
Dataset EV10 Orthologous human and Drosophila genes containing MXEs

## Sheet: internal_MXE_human_drosophila_o
Gene.stable.ID	Gene.name	Fruitfly.gene.stable.ID	Fruitfly.gene.name	Annotation (MXE candidate 1, MXE candidate 2)	Validated MXE	No validation because of missing data	Frame-shift	Joining reads	orthologous exon	orthologous MXEs
ENSG00000163995	ABLIM2	FBgn0051352	Unc-115a	annotated constitutive, MXE candidate in intronic region	false	true
				annotated constitutive, MXE candidate in intronic region	false	true
ENSG00000163995	ABLIM2	FBgn0260463	Unc-115b
ENSG00000173210	ABLIM3	FBgn0051352	Unc-115a	annotated constitutive, MXE candidate in intronic region	false	true
ENSG00000072110	ACTN1	FBgn0000667	Actn	annotated other splice variant, annotated other splice variant	false	false	no frame-shift	> 10 joining reads
ENSG00000077522	ACTN2	FBgn0000667	Actn	annotated constitutive, MXE candidate in intronic region	5SJ known 3 reads		Frame-shift	> 3 joining reads	true	true
ENSG00000130402	ACTN4	FBgn0000667	Actn	annotated constitutive, MXE candidate in intronic region	5SJ known 10 reads		Frame-shift	> 10 joining reads	true	true
ENSG00000107669	ATE1	FBgn0025720	Ate1	annotated MXE, annotated MXE	false	false	no frame-shift	> 10 joining reads
ENSG00000132681	ATP1A4	FBgn0002921	Atpalpha	annotated other splice variant, MXE candidate in intronic region	false	true
ENSG00000141837	CACNA1A	FBgn0263111	cac	annotated MXE, annotated MXE	5SJ known 10 reads		Frame-shift	no joining reads	true	false
ENSG00000148408	CACNA1B	FBgn0263111	cac	annotated constitutive, MXE candidate in intronic region	5SJ known 10 reads		Frame-shift	> 10 joining reads	true	false
ENSG00000151067	CACNA1C	FBgn0001991	Ca-alpha1D	annotated MXE, annotated MXE	5SJ known 10 reads		Frame-shift	> 10 joining reads	false
ENSG00000157388	CACNA1D	FBgn0001991	Ca-alpha1D	annotated MXE, annotated MXE	5SJ known 3 reads		Frame-shift	> 3 joining reads	false
ENSG00000101489	CELF4	FBgn0264001	bru-3	annotated other splice variant, MXE candidate in intronic region	false	true
ENSG00000134255	CEPT1	FBgn0033844	bbc	annotated constitutive, MXE candidate in intronic region	5SJ known 10 reads		Frame-shift	> 10 joining reads	true	false
ENSG00000082805	ERC1	FBgn0259246	brp	annotated constitutive, annotated constitutive	false	false	no frame-shift	> 10 joining reads
ENSG00000197601	FAR1	FBgn0043792	CG30427	annotated constitutive, MXE candidate in intronic region	5SJ known 10 reads		Frame-shift	> 10 joining reads	false
ENSG00000166147	FBN1	FBgn0053196	dp	annotated constitutive, annotated constitutive	false	false	no frame-shift	> 10 joining reads
ENSG00000138829	FBN2	FBgn0053196	dp	annotated constitutive, annotated constitutive	false	false	no frame-shift	> 10 joining reads
ENSG00000101958	GLRA2	FBgn0024963	GluClalpha	annotated other splice variant, annotated other splice variant	5SJ known 3 reads		Frame-shift	> 10 joining reads	true	true
ENSG00000095951	HIVEP1	FBgn0003396	shn	annotated constitutive, MXE candidate in intronic region	false	true
ENSG00000142798	HSPG2	FBgn0261451	trol	annotated constitutive, annotated constitutive	false	false	no frame-shift	> 10 joining reads
ENSG00000156113	KCNMA1	FBgn0003429	slo	annotated constitutive, MXE candidate in intronic region	5SJ known 10 reads		Frame-shift	> 10 joining reads	true	true
ENSG00000143603	KCNN3	FBgn0029761	SK	MXE candidate in intronic region, MXE candidate in intronic region	3SJ known 1 read		no frame-shift	no joining reads	true	false
ENSG00000130164	LDLR	FBgn0066101	LpR1	annotated constitutive, annotated constitutive	false	false	no frame-shift	> 10 joining reads
ENSG00000130164	LDLR	FBgn0051092	LpR2
ENSG00000157193	LRP8	FBgn0066101	LpR1	annotated constitutive, MXE candidate in intronic region with complex annotated splice pattern	3SJ 10 reads		no frame-shift	no joining reads	false	false
ENSG00000078018	MAP2	FBgn0266579	tau	annotated constitutive, MXE candidate overlapping annotated exon	5SJ known 1 read		Frame-shift	no joining reads
ENSG00000186868	MAPT	FBgn0266579	tau	annotated constitutive, MXE candidate overlapping annotated exon	5SJ known 3 read		Frame-shift	no joining reads
ENSG00000154358	OBSCN	FBgn0261451	trol	annotated constitutive, MXE candidate in intronic region	5SJ 10 reads		no frame-shift	no joining reads	false
ENSG00000067057	PFKP	FBgn0003071	Pfk	annotated constitutive, MXE candidate in intronic region	false	false	no frame-shift	> 10 joining reads
ENSG00000032444	PNPLA6	FBgn0003656	sws	annotated constitutive, MXE candidate in intronic region	3SJ known 1 read		Frame-shift	no joining reads	false
				annotated constitutive, MXE candidate in intronic region	5SJ known 10 reads		no frame-shift	no joining reads	true	true
ENSG00000144285	SCN1A	FBgn0264255	para	annotated constitutive, MXE candidate in intronic region	5SJ known 1 read		Frame-shift	> 1 joining read	true	false
ENSG00000136531	SCN2A	FBgn0264255	para	annotated MXE, annotated MXE	5SJ known 1 read		Frame-shift	> 1 joining read	true	false
ENSG00000196876	SCN8A	FBgn0264255	para	annotated constitutive, MXE candidate in intronic region	5SJ known 10 reads		Frame-shift	> 10 joining reads	true	false
ENSG00000169432	SCN9A	FBgn0264255	para	annotated constitutive, MXE candidate in intronic region	5SJ known 10 reads		Frame-shift	> 10 joining reads	true	false
ENSG00000187122	SLIT1	FBgn0264089	sli	annotated constitutive, MXE candidate in intronic region	false	true
ENSG00000145147	SLIT2	FBgn0264089	sli	annotated constitutive, MXE candidate in intronic region	5SJ known 1 read		no frame-shift	no joining reads	false
ENSG00000184347	SLIT3	FBgn0264089	sli	annotated constitutive, MXE candidate in intronic region	3SJ known 1 read		no frame-shift	no joining reads	false
ENSG00000132639	SNAP25	FBgn0011288	Snap25	annotated MXE, annotated MXE	5SJ known 10 reads		Frame-shift	> 10 joining reads	true	false
ENSG00000148737	TCF7L2	FBgn0085432	pan	annotated other complex splice pattern, annotated other complex splice pattern	5SJ known 1 read		Frame-shift	> 10 joining reads	true	false
ENSG00000140416	TPM1	FBgn0003721	Tm1	annotated MXE, annotated MXE	5SJ known 10 reads		Frame-shift	> 10 joining reads	true	false
ENSG00000198467	TPM2	FBgn0003721	Tm1	annotated MXE, annotated MXE	5SJ known 10 reads		Frame-shift	> 10 joining reads	true	false
ENSG00000143549	TPM3	FBgn0003721	Tm1	annotated MXE, annotated MXE	5SJ known 10 reads		Frame-shift	> 10 joining reads	true	false
ENSG00000147852	VLDLR	FBgn0066101	LpR1	annotated constitutive, annotated constitutive	false	false	no frame-shift	> 10 joining reads
